# Supplementary material for: A network of interacting ciliary tip proteins with opposing activities imparts slow and processive microtubule growth
Source: Nat Struct Mol Biol. 2025 Jan 24;32(6):979–94. doi: 10.1038/s41594-025-01483-y (PMC12170345; doi:10.1038/s41594-025-01483-y)
Supplement: Supplementary file 9 — Statistical source data. [file 41594_2025_1483_MOESM9_ESM.xlsx]

## Sheet: Figure 1
Figure 1D: Growth Rate (um/min)													Figure 1D: Pause Duration (min)							Figure 1E: Growth Transitions (events/min)											Figure 1E: Pause Transitions (events/min)											Figure 1E: Shrinkage Transitions (events/min)
tubulin control	10nM CCDC66	10nM CEP104	100nM CEP104	10nM CSPP1	10nM TOGARAM1	20nM EB3 control	10nM CCDC66 + 20nM EB3	10nM CEP104 + 20nM EB3	10nM CSPP1+ 20nM EB3	10nM TOGARAM1 + 20nM EB3				Av. Pause duration (min)							Growth to Pause				Growth to Shrinkage							Pause to Growth				Pause to Shrinkage							Shrinkage to Growth				Shrinkage to Pause
1.9009	1.179	3.854	0	2.513	0.505	3.74992	3.95993	3.12796	1.27498	2.82603			tubulin control	0	0	0				tubulin control	0	0	0		0.13716	0.126193	0.0950248				tubulin control	0	0	0		0	0	0				tubulin control	0	0	0		0	0	0
1.88441	3.454	1.523	0	1.954	1.052	2.72438	3.94482	3.19095	2.99996	2.25005			10nM CCDC66	0	0	0				10nM CCDC66	0	0	0		0.230387	0.121	0.224				10nM CCDC66	0	0	0		0	0	0				10nM CCDC66	0.136987	0.286	0.176		0	0	0
1.82982	2.465	3.913	0	0.353	0.744	4.11672	4.04999	4.00013	0.404994	2.51998			10nM CEP104	0	0	0				10nM CEP104	0	0	0		0.09723	0.097	0.145				10nM CEP104	0	0	0		0	0	0				10nM CEP104	0	0.214	0.7		0	0	0
2.36709	1.376	2.295	0	0.647	1.207	5.48157	4.61844	2.3684	2.02501	2.51471			100nM CEP104	10	10	10				100nM CEP104	0	0	0		0	0	0				100nM CEP104	0	0	0		0	0	0				100nM CEP104	0	0	0		0	0	0
2.19371	3.321	1.008	0	2.121	1.353	4.10402	4.38743	3.88533	0.393745	2.77717			10nM CSPP1	0.91	2.6	3.94				10nM CSPP1	0.150772	0.47	0.388522		0.0466023	0.022	0.07064				10nM CSPP1	0.993375	0.328	0.06524		0.0993375	0.069	0.06524				10nM CSPP1	3.43009	0.946	0.670034		0.541594	0.946	1.47407
2.54509	1.038	4.996	0	1.316	1.664	2.20913	3.53068	3.64738	1.48498	2.33726			10nM TOGARAM1	0	0	0				10nM TOGARAM1	0	0	0		0.0345	0.054	0.049				10nM TOGARAM1	0	0	0		0	0	0				10nM TOGARAM1	10.0277	15.45	10.77		0	0	0
2.12144	4.1	2.515	0	1.748	1.311	5.20016	3.98863	4.49997	0.928142	2.40511			20nM EB3 control	0	0	0				20nM EB3 control	0	0	0		0.448641	0.464238	0.439902				20nM EB3 control	0	0	0		0	0	0				20nM EB3 control	0	0	0		0	0	0
1.70218	1.414	2.762	0	2.457	1.24	4.0234	3.95519	2.60272	0.337494	3.04616			10nM CCDC66 + 20nM EB3	0	0	0				10nM CCDC66 + 20nM EB3	0	0	0		0.781942	0.62664	0.696965				10nM CCDC66 + 20nM EB3	0	0	0		0	0	0				10nM CCDC66 + 20nM EB3	0	0.319505	0.301885		0	0	0
2.28027	3.912	3.921	0	1.384	0.382	4.06467	3.52404	2.61824	1.57502	2.37001			10nM CEP104 + 20nM EB3	6.7	6.79	9.16				10nM CEP104 + 20nM EB3	0	0	0		0.514411	0.587892	0.489977				10nM CEP104 + 20nM EB3	0	0	0		0	0	0				10nM CEP104 + 20nM EB3	0	0	0		0.739322	0.734745	1.35897
1.98281	2.08	2.784	0	1.8	2.571	4.44189	4.60381	4.38019	1.66765	2.26551			10nM CSPP + 20nM EB3	0.85	0.86	0.98				10nM CSPP + 20nM EB3	0.687895	0.663068	0.59267		0.062023	0.012355	0.042891				10nM CSPP + 20nM EB3	0.820989	0.934795	0.882088		0.098238	0.057703	0.066007				10nM CSPP + 20nM EB3	1.59509	0.718568	1.24235		1.34969	1.43714	0.86009
2.21557	2.45	3.435	0	1.094	1.241	3.66194	3.98314	3.87886	0.956242	1.72001			10nM TOGARAM1 + 20nM EB3	0	0	0	0			10nM TOGARAM1 + 20nM EB3	0	0	0	0	0.406892	0.19657	0.310311	0.549739			10nM TOGARAM1 + 20nM EB3	0	0	0	0	0	0	0	0			10nM TOGARAM1 + 20nM EB3	5.4972	5.71321	5.26539	6.16642	0	0	0
1.86078	2.858	3.9	0	1.048	2.7	4.66355	3.44356	2.91355	1.48498	2.15627
2.55402	2.749	1.305	0	0.717	1.608	4.13436	4.72512	3.30548	0.472499	2.05718
1.21226	2.066	4.036	0	2.105	2.133	4.65743	3.5176	3.25389	2.34261	2.77949
2.09905	2.665	3.563	0	2.512	1.8	3.42962	4.35281	3.37723	0.778857	2.84993
2.30434	2.815	1.913	0	2.194	0.931	4.65525	4.58986	3.31004	1.30911	2.1429
2.23677	1.294	3.202	0	2.112	1.959	2.51998	4.7829	4.08765	1.89641	2.23848
2.77442	2.459	3.696	0	0.966	1.141	4.65003	4.1566	2.14615	1.94812	1.93641
2.38417	4.154	2.295	0	1.934	2.036	4.39107	3.86993	2.82859	1.19119	2.07392
1.53835	1.038	1.006	0	1.244	0.72	5.19207	3.39671	3.7287	2.14517	1.96459
1.63123	2.079	3.15	0	2.176	1.55	3.78015	4.33942	3.7287	2.58748	2.15999
2.10002	3.472	2.73	0	1.032	1.258	5.46011	3.37507	3.68719	0.981805	3.25389
2.06876	3.003	3.6	0	2.953	1.966	3.03757	4.49124	3.92143	2.20265	2.51056
2.53194	3.514	1.698	0	1.389	1.466	4.84982	3.82501	3.07497	1.13274	2.76515
3.01147	1.728	3.732	0	2.594	0.97	5.48996	3.54774	3.30003	1.35	2.61216
1.88998	2.793	1.989	0	1.546	2.129	3.60007	3.11087	3.08997	2.05003	2.43943
2.19766	3.114	1.957	0	1.864	0.81	4.49997	3.86993	4.03629	1.35	2.56039
2.10002	2.195	3.006	0	0.886	0.564	3.49994	4.02888	2.97007	0.359989	2.69999
3.02405	3.138	1.224	0	0.953	1.581	4.90902	3.98565	3.49488	1.24998	1.17694
2.14626	3.263	2.951	0	1.298	2.481	5.52864	3.86754	4.02274	1.61998	2.28595
1.85505	1.62	2.7	0	2.025	1.354	4.28006	4.14355	2.86157	2.11305	3.48757
2.41011	3.517	1.379	0	1.863	1.318	2.43002	3.56777	3.50349	0.787486	2.71547
2.30295	2.26	1.487	0	0.833	1.08	4.0234	4.52646	3.47729	1.5471	2.31076
2.17402	2.778	3.659	0	2.507	1.957	5.05564	3.28902	2.83853	1.11175	1.8
1.36502	1.778	3.11	0	2.604	0.799	4.79107	4.13522	3.44997	2.40253	2.02505
2.16272	2.737	1.92	0	2.191	0.652	4.2942	3.23998	4.27487	1.72061	2.66245
5.12984	1.5	3.029	0	2.362	1.719	4.56205	3.97492	3.17863	0.674998	2.29311
2.11606	2.046	1.421	0	2.395	0.659	4.52502	3.85413	3.42962	1.73571	1.67141
1.52306	3.628	3.202	0	2.174	0.35	3.99589	3.6347	3.3751	0.450001	1.6864
1.51319	2.972	2.889	0	1.35	0.93	4.37129	3.80827	3.52134	0.572735	2.2378
1.76752	2.175	3.63	0	1.606	1.4	4.41418	3.37507	2.57144	0.843737	2.55997
1.76809	3.116	2.515	0	2.272	2.574	4.19991	4.17146	3.49994	1.6714	2.33435
2.57443	2.051	4.328	0	1.62	1.051	4.6082	3.82501	3.84139	0.349989	2.31926
1.88184	3.121	2.282	0	1.62	0.47	3.49817	4.18492	4.58564	1.58479	2.83236
2.10397	3.041	2.711	0	1.215	0.748	4.22293	3.85715	2.6743	1.7224	2.47501
2.35714	2.471	3.031	0	3.471	1.84	4.42483	3.53567	2.36256	2.22569	2.38846
2.32196	2.642	3.273	0	0.964	1.735	3.80252	4.7829	2.62495	2.83504	2.05259
2.09391	3.208	3.897	0	1.05	1.484	4.35781	4.14012	3.44627	0.472499	2.55142
2.96025	1.604	2.046	0	0.661	0.431	3.16955	4.54732	2.95705	1.90837	2.03893
1.46667	3.042	4.243	0	2.371	2.2	5.13507	4.37574	3.0115	1.08001	2.37852
2.24998	2.85	4.179	0	1.854	0.967	4.32011	3.10005	4.37129	1.15713	2.60272
3.0558	3.115	2.612	0	1.561	1.365	4.07748	4.08609	3.79986	2.87228	2.59027
1.98788	1.913	3.918	0	2.823	0.728	3.89988	3.54179	1.98	1.58821	2.76663
1.88524	3.075	1.725	0	2.002	1.631	2.49998	4.09136	2.62167	1.59001	2.5435
1.61515	0.729	2.966	0	1.148	0.86	4.24291	3.50626	3.19842	1.88998	2.02505
2.26698	2.453	1.064	0	2.19	0.415	3.63918	3.85155	3.48255	2.83173	2.29996
2.17504	2.902	3.721	0	1.289	0.985	4.16266	3.83567	3.68831	2.96999	2.40358
1.88998	2.498	2.262	0	0.771	0.95	3.33	4.5757	3.52775	1.02415	2.78995
1.77856	2.715	4.163	0	1.543	0.46	4.38368	3.56533	3.72414	1.35	2.09996
1.42245	3.136	2.346	0	1.617	1.43	4.0846	2.56495	2.7311	1.99582	1.98625
1.65857	3.222	3.038	0	2.615	0.798	4.59455	4.72512	2.74398	0.618762	2.15999
2.10002	3.193	1.523	0	1.429	1.171	3.86997	4.25008	3.32539	0.456083	2.27651
1.82749	2.576	2.871	0	1.814	1.827	4.17006	4.536	2.95705	2.28218	2.02505
1.16591	2.7	1.671	0	0.935	1.023	4.64481	3.96741	2.76008	1.45125	2.41873
2.63575	2.365	1.823	0	0.942	1.414	4.69703	3.90011	3.28242	1.79294	2.55626
1.69615	1.004	3.849	0	1.429	0.96	2.88744	3.85155	3.79573	1.47502	1.92558
2.1407	3.559	3.771	0	1.44	2.12	5.40019	3.64093	3.44997	0.253133	2.95705
1.97925	1.523	2.331	0	1.768	1.149	2.92495	4.447	2.74285	2.10939	2.44692
1.57903	3.296	4.418	0	2.37	1.884	3.08576	3.85715	2.78778	2.8964	2.25005
2.42996	2.021	1.71	0	1.043	1.306	4.11914	3.72263	3.35323	1.70737	2.24618
2.07477	1.945	3.51	0	1.89	0.706	4.47277	3.61132	3.28489	1.88184	2.39403
1.305	3.279	2.585	0	0.785	1.903	5.52864	3.53567	3.46159	0.719985	2.25005
2.39245	2.513	3.123	0	1.698	0.878	3.9681	4.32001	3.706	1.89999	2.2034
1.5525	2.688	0.975	0	1.67	2.211	3.9375	4.33408	3.9537	1.03499	2.24266
2.75545	1.445	2.588	0	1.375	1.305	3.94829	4.72512	3.08576	1.62551	2.9423
1.41427	3.394	1.61	0	1.989	1.702	4.96815	3.08255	3.40012	2.03199	1.93641
1.69415	2.564	4.074	0	0.878	0.447	2.83853	3.69785	5.27131	1.11175	2.56154
1.38649	3.01	4.023	0	1.774	2.106	4.79107	2.82272	3.51827	3.14994	2.15384
1.90681	3.703	2.52	0	1.256	2.112	5.07463	4.00497	2.45459	3.30692	2.7311
2.17377	1.824	1.244	0	1.199	0.696	4.39419	4.46466	2.77206	0.450001	2.25507
2.06184	4.076	1.326	0	1.89	1.132	3.10916	4.04999	3.00005	2.07438	2.30292
1.37224	3.22	2.722	0	1.736	0.963	4.65569	4.37411	3.83476	1.80846	2.31172
1.41586	1.592	2.52	0	2.278	2.387	2.41873	2.8125	3.53239	2.53802	2.43445
2.62332	3.066	3.459	0	0.702	1.806	5.29638	3.23998	3.80638	1.61998	2.25005
1.53284	3.281	1.65	0	1.837	1.327	4.49997	3.03757	3.69307	0.723227	2.83047
2.38233	2.75	3.086	0	0.81	0.656	2.5435	3.37507	3.20873	2.10939	2.41358
2.14235	2.716	4.032	0	1.681	1.361	2.69999	3.82501	2.69999	0.562504	2.38241
2.31331	2.812	2.917	0	1.607	0.977	4.39029	3.47134	3.60007	1.63931	2.21145
1.35	3.173	1.913	0	2.47	2.143	3.73327	3.86819	3.39556	2.5313	3.15008
2.67498	3.825	3.54	0	2.393	1.418	5.35008	3.64874	3.57644	1.76541	0.821727
1.93748	1.668	2.209	0	0.785	0.576	4.65003	3.8265	2.46003	1.9636	2.46043
2.36997	2.726	1.064	0	1.653	1.703	4.73683	3.90011	3.81262	1.15713	2.31279
1.30911	1.281	2.43	0	0.329	2.283	4.27487	3.44603	3.49994	2.11761	2.40001
2.38641	1.722	3.8	0	1.463	1.096	3.33185	3.68865	3.5129	1.88573	2.35378
1.41136	3.375	2.274	0	1.281	1.568	5.44708	3.50991	2.73994	1.07165	2.37276
2.02501	1.777	2.855	0	2.362	1.652	4.38757	2.48401	3.44677	2.30729	2.49234
2.15158	0.9	2.008	0	1.066	1.3	5.03983	3.35721	3.52493	1.61998	2.39365
2.53535	2.43	3.729	0	2.01	1.35	2.90008	3.56777	3.47154	2.54423	2.19595
1.4482	1.641	2.037	0	1.691	1.559	4.19063	4.17047	4.32011	1.53241	2.03576
2.60075	1.3	2.281	0	1.041	0.476	4.38019	4.52906	3.637	2.37276	2.0025
0.967147	2.077	2.061	0	1.645	2.12	4.37129	4.58986	3.67827	1.24343	2.50547
2.03276	1.459	0.953	0	1.066	0.871	4.43791	3.51815	3.76352	1.55771	1.97652
2.24687	2.119	2.7	0	0.95	2.12	4.85455	3.96107	2.44995	0.700013	2.13966
1.33431	2.484	1.376	0	1.198	1.721	3.53084	4.39999	2.79998	0.880423	2.71451
1.41136	1.327	3.78	0	1.35	1.269	4.23017	3.70406	3.07278	2.2891	2.69999
2.21783	1.631	2.6	0	0.9	1.847	2.09996	3.37507	2.81244	0.311548	2.0455
1.72898	1.496	1.385	0	1.929	1.761	3.97067	3.90628	2.977	2.12144	2.22355
2.60586	2.475	2.608	0	0.794	0.506	3.7125	3.13196	3.07358	0.313956	2.81244
1.14752	2.065	3.431	0	2.7	1.286	5.21261	3.43632	4.53977	1.24478	3.0706
1.92857	1.157	1.219	0	0.825	1.238	4.88882	4.19545	3.8782	2.07691	1.39653
2.02501	2.541	4.295	0	2.531	2.289	4.30018	3.63742	3.91491	0.972004	2.36616
2.00583	1.888	2.092	0	1.873	1.197	4.32011	4.12935	3.77996	2.214	2.30874
1.83753	2.426	2.61	0	0.635	1.727	2.64995	2.05713	4.52646	1.57769	2.11831
2.07731	2.25	2.435	0	1.856	0.823	4.53329	3.48755	3.58971	1.45945	1.90002
2.10211	0.95	2.053	0	1.417	0.47	4.58184	2.5	4.67994	1.23748	1.78712
2.24341	2.309	3.309	0	1.566	0.738	5.13507	3.13482	4.10774	1.92378	2.49547
1.20234	2.7	2.28	0	2.181	0.395	4.72513	3.47134	4.43252	0.707144	2.44481
2.10171	1.3	3.263	0	1.26	0.475	4.56666	2.37604	4.7136	1.44643	2.56669
1.9474	3.064	2.194	0	1.023	0.5	3.94289	2.08128	4.11986	1.70529	3.47154
1.78547	1.177	2.623	0	1.834	0.242	3.34996	3.04717	3.83931	2.38962	2.45711
1.88545	1.112	1.569	0	1.302	0.676	6.10733	2.92502	4.1465	0.613638	2.76286
1.18125	1.25	3.522	0	2.102	0.594	2.98414	2.87998	2.35161	2.10244	1.82816
1.553	1.233	1.8	0	0.614	1.44	4.49997	3.35857	4.69749	1.30177	2.16765
1.35	1.35	3.971	0	2.39	0.547	4.1683	3.76068	3.27859	1.83398	3.76352
2.30001	0.707	3.553	0	1.705	0.764	5.01404	3.74321	2.10002	1.02274	2.72199
2.182	2.1	1.459	0	1.446	0.524	4.82868	3.42	4.19997	1.26	2.31662
1.13999	1.571	2.974	0	0.707	0.704	3.50273	3.7547	4.65188	2.18081	1.58822
1.7908	1.662	2.016	0	1.924	0.67	4.33109	3.86993	4.52646	1.56598	3.00005
1.77508	2.1	4.2	0	1.237	0.573	2.45459	3.37507	3.85564	1.41749	2.57144
2.03538	1.406	2.623	0	1.459	0.798	5.50019	4.1465	3.70688	0.270002	2.64706
2.95798	2.226	4.307	0	1.578	0.437	5.40019	3.63334	3.00178	1.85628	2.24018
2.69999	1.012	1.882	0	2.214	0.586	2.88	3.36519	2.87998	0.270002	2.25005
2.63378	1.56	2.718	0	0.972	0.672	5.67021	3.57664	3.1799	0.635291	2.43929
2.977	1.409	2.205	0	2.077	1.482	5.08495	3.59105	4.18245	1.87258	2.83493
1.79202	2.03	4.173	0	1.245	0.861	4.94992	3.60001	4.66355	0.482148	2.18183
2.62704	1.753	1.32	0	0.314	0.407	4.73999	3.41912	3.92835	2.5313	2.57144
1.64634	2.081	3	0	2.121	0.645	4.49997	4.08825	3.12857	0.825014	2.47246
3.37108	2.127	1.462	0	2.289	0.723	4.88594	3.8537	4.24291	2.70001	1.90285
1.60313	1.221	2.6		0.88	0.348	2.7529	5.49001	4.67979	0.794132	2.45459
2.78429	2.7	1.694		0.7	0.52	5.08547	4.16576	3.60007	1.92857	1.75001
1.69537	1.177	5.025		1.558	0.53	5.07617	3.81991	4.3425	0.859085	2.2
1.4949	1.35	2.016		1.243	0.931	4.5675	3.11534	4.94992	0.899998	2.73463
2.83853	2.844	3.775		2.373	0.45	4.49997	4.14159	3.11343	0.337494	2.5554
1.67141	1.125	1.964		1.532	0.475	1.90002	3.11251	3.41989	1.35	1.43034
2.42612	2.631	3.814		2.544	0.702	4.89697	4.28478	3.97067	0.317659	2.65268
1.67141	2.463	1.391		1.62	0.491	4.86449	3.21435	5.27575	1.19758	2.92495
3.04283	1.878	3.636		2.307	0.811	5.09999	3.99139	2.99245	0.949993	1.91251
1.77499	1.286	3.369		1.072	1.55	3.53781	4.16576	3.67939	1.06578	2.63273
1.70693	1.678	2.363		1.886	0.45	5.03171	3.44674	4.90902	1.64533	2.52819
2.16765	1.629	3.518		2.118	1.165	5.58766	3.34557	3.47154	1.04144	2.25598
2.32106	1.757	1.8		1.157	0.9	4.92355	4.22756	4.46954	1.69106	2.275
2.08417	3.091	3.109		1.964	1.098	4.94992	3.03757	4.04994	0.337494	2.2699
2.74091	1.56	2.7		1.765	0.811	3.89306	3.77996	4.19991	2.01	1.32785
2.54011	2.06	0.964		2.531	1.169	3.24002	3.28087	3.4964	1.06578	2.33994
2.36256	2.806	3.907		1.639	0.763	5.62517	3.49461	3.75686	2.36249	2.53772
2.96467	2.034	3.708		2.109	1.598	6.67937	3.2721	2.78995	1.28137	3.3751
1.94403	2.018	1.944		0.723	0.889	5.11564	3.52735	3.52236	1.46252	2.72199
3.01361	1.753	3.323		1.62	1.256	3.32608	3.77414	3.70911	0.329269	2.14899
3.00005	1.453	4.223		2.538	0.978	5.58766	3.0293	3.78748	1.65261	2.09763
3.00787	1.682	1.8		1.808	0.872	5.18025	3.89659	3.18456	0.784899	2.32757
1.35	1.087	4.088		2.074	0.84	3.15008	3.07174	3.60007	2.39323	2.07689
0.648003	2.135	2.187		3.307	0.935	4.94992	3.49099	3.76876	2.46992	2.75404
3.22214	1.713	4.144		3.15	0.919	5.15783	3.14994	3.26254	1.60716	1.90586
1.6773	2.061	2.902		1.112	1.381	3.21758	3.69104	4.00502	0.355274	2.04444
2.39251	1.697	2.975		2.032	0.874	3.41989	3.14994	4.04161	1.6811	2.33386
2.69544	1.17	4.136		1.626	1.248	3.76876	3.8782	4.46672	0.810008	1.95656
3.28129	1.932	1.753		1.035	1.168	5.08495	3.87384	3.44997	1.83686	2.42469
1.69744	1.514	4.5		1.9	1.093	4.62837	3.57494	4.07377	0.701987	1.95001
2.42417	2.304	1.775		0.72	1.012	3.96009	4.02073	4.23017	2.27809	2.54124
1.9943	0.964	3.229		1.882	1.192	3.97131	3.0522	3.63591	1.73571	2.56598
1.89156	3.15	1.519		1.707	1.646	4.91773	4.09088	4.56414	0.410882	3.15008
1.84282	1.65	4.005		2.896	0.96	5.09999	2.8125	3.67883	1.88998	2.31614
1.22727	2.418	2.834		2.109	0.65	2.81244	3.34557	3.29527	1.19859	2.57995
3.38269	1.064	3.798		1.475	0.631	4.03265	3.19995	3.42402	1.25625	2.46003
2.36665	1.916	1.425		1.793	1.019	6.17154	3.37507	3.66442	1.77405	2.52192
2.38241	2.664	2.118		1.451	0.681	4.90902	2.95711	3.63048	0.877504	2.2
2.36566	1.741	2.984		2.282	1.2	4.7572	4.32001	2.33994	1.98945	2.52582
2.72806	2.27	3.194		0.456	0.514	4.93915	3.27859	3.19992	0.270002	2.06996
1.89522	1.2	3.745		0.619	0.883	4.75266	3.75203	2.83853	1.37545	2.79881
2.66123	1.47	2.972		1.996	0.781	4.63312	2.86358	2.96467	1.66973	2.52861
2.25005	1.938	1.555		1.35	1.609	4.40985	3.55259	3.17651	0.337494	2.45459
2.49479	1.88	2.7		1.024	0.858	3.12631	3.56139	3.41046	1.6984	2.46176
2.76008	2.55	1.923		2.97	1.323	5.02918	4.10267	4.38757	0.784899	2.11934
1.49999	1.888	3.641		2.832	0.7	5.02311	2.70001	2.21543	1.88998	1.8
2.8216	1.938	1.823		1.89	0.985	5.90012	3.427	3.37203	0.270002	2.59407
1.77354	0.8	3.671		1.59	0.815	1.55452	3.82863	3.50781	1.04317	2.13153
1.89505	1.768	1.851		1.588	0.562	5.14669	3.21749	3.51239	2.36997	2.45459
1.98229	2.686	3.321		2.872	1.092	5.93975	3.03757	4.02934	1.76764	2.29818
1.89003	2.377	5.13		1.157	1.607	5.20016	3.75841	3.16871	1.44002	1.97725
2.44284	1.016	2.631		1.908	0.628	5.01404	3.68188	3.44726	1.42943	1.57499
2.76008	1	1.514		2.835	1.069	5.50019	3.76875	4.28117	0.942439	2.19127
1.69715	2.845	4.871		2.226	0.701	3.22105	3.91026	3.74503	0.93461	2.68048
1.43289	1.908	1.906		1.722	1.507	5.28744	4.40987	4.57846	1.81407	2.23679
2.856	2.673	2.086		1.585	0.771	5.1749	2.85002	4.94992	1.42943	2.26551
1.47449	1.882	3.567		1.671	0.843	4.19991	4.2212	4.32313	2.61457	2.34997
1.88782	1.46	1.662		0.844	0.971	4.90902	3.7758	3.96361	1.61716	2.37501
1.19032	1.767	1.691		0.573	1.057	4.72962	3.22017	3.92929	0.253133	2.31279
1.38752	0.692	3.78		1.736	0.656	4.89601	4.82735	3.77138	1.54285	2.56154
1.91251	1.832	4.725		1.721	1.289	3.03757	4.00335	3.8804	0.771432	2.10941
1.03042	2.285	3.536		2.403	0.885	5.03983	3.70849	4.70458	1.28865	2.83853
2.80183	0.875	3.825		1.112	1.105	4.82401	3.70166	4.07985	2.19002	2.40934
2.59041	2.604	2.865		1.547	0.984	4.13332	4.33648	4.15985	1.14752	3.3751
1.30001	1.252	2.355		0.787	1.021	4.30018	4.07749	3.05991	2.00221	2.49234
2.67863	1.707	1.836		2.113	0.746	4.5675	3.55633	4.13992	2.82272	2.13423
2.07689	1.849	1.646		1.62	1.286	5.29974	3.98749	3.73241	1.56057	2.57144
2.98584	1.815	2.25		1.25	1.114	4.44428	3.83759	3.7819	1.85423	2.26551
2.40001	1.125	4.05		1.35	1.267	6.17154	3.55259		0.590614	2.72646
2.14447	2.806	2.713		2.05	1.367	4.64829	3.60001		2.37074	2.49998
2.51845	1.759	5.954		1.35	0.993	4.20636	3.11534		0.661212	2.51998
2.45459	0.675	2.443		1.133	1.159	4.38019	4.24289		1.05	2.42768
2.87313	1.582	3.136		2.203	1.01	5.38627	3.73504		0.964297	2.57144
2.39619	2.303	2.817		2.587	1.657	5.03171	4.27177		3.47134	2.1814
1.66667	2.34	4.291		2.145	0.939	4.76676	4.34316		1.21499	4.35014
1.93455	1.01	2.73		1.191	0.956	4.62837	4.38743		1.61998	2.53127
2.08697	2.132	3.5		1.948	1.252	5.13244	4.12424		1.61998	2.7529
1.9636	0.762	6.54		1.896	1.494	4.61162	3.23998		0.337494	2.42313
2.05464	1.703	2.507		1.309	0.68	5.04441	3.88125		2.2723	2.32106
2.42794	1.564	3.78		0.779	1.307	4.38252	2.17699		1.60602	2.08337
1.52309	1.393	3.75		2.343	1.717	6.338	2.70001		1.35	2.1092
2.24561	2.503	1.671		1.485	1.319	4.97459	4.28478		2.17402	1.25493
3.04244	0.853	2.822		0.956	1.65	5.40019	3.62365		0.300005	3.08075
2.2278	1.397	4.628		1.668	1.133	4.06467	3.19279		2.39518	2.6571
1.37812	0.821	2.605		1.575	0.835	5.52256	2.8125		2.36249	2.08287
1.92138	2.239	3.542		0.928	2.3	4.69127	3.77061		2.19054	2.19268
2.90923	1	2.215		1.485	1.302	4.53205	3.73851		0.368179	1.9636
1.39092	2.002	3.1		2.025	0.883	5.00149	3.09076		2.60352	2.25005
2.99606	1.768	3.056		3	1.045	4.40005	3.00571		0.539989	2.08537
1.90801	1.868	2.175		1.275	0.631	4.99449	3.08841		2.50712	2.03183
2.74884	1.145	2.9		1.65	1.807	5.78559	3.05364		0.832508	2.51056
2.44666	1.224	3.7		2.3	1.583	6.60014	3.05134		1.86269	2.27546
1.58906	1.015	4.188		2.4	1.461	4.02011	3.14994		2.02501	2.37276
2.94083	1.362	2.329		1.44	1.609	2.83407	3.43932		1.29809	2.58546
1.23752	1.602	4.562		3.018	1.715	2.5435	3.15724		0.952956	2.24312
2.61216	1.809	2.689		2.439	1.275	3.65615	3.80447		0.88638	3.51827
2.22244	1.371	3.616		1.397	0.49	6.07498	2.93768		1.86427	2.54251
2.23038	1.508	2.25		3.19	1.652	3.94988	3.47134		1.54595	2.31423
2.55783	1.946	3.792		1.92	0.437	1.4727	2.90461		2.5941	3.11996
0.800013	1.575	3.626		1.727	1.258	3.36849	2.93363		1.38857	2.55
2.28853	1.76	1.374		0.714	1.485	3.11996	2.34782		2.95315	2.62794
2.26137	1.653	2.961		2.85	1.906	4.65003	2.46409		1.03234	1.9636
2.03403	1.001	3.115		2.712	0.834	2.76008	2.93403		2.17614	2.5875
2.45141	1.564	3.331		1.68	1.863	3.86997	2.73861		1.24413	2.43654
2.38695	1.206	2.434		3.06	1.517	3.00005	3.44993		1.93381	2.55
2.37852	0.831	3.335		1.145	1.426	3.41602	3.1821		0.966469	2.47501
2.66859	1.718	4.253		2.733	0.948	3.30003	3.61805		2.1115	2.5435
1.46844	1.2	2.733		2.327	1.789	3.80638	3.86993		2.19371	2.69999
3.15008	1.535	3.685		3.42	1.012	3.87272	2.86461		0.525013	2.69999
2.29382	1.521	4.757		0.586	1.188	1.69415	3.44002		2.51247	2.32503
1.44002	1.784	2.766		2.4	0.352	7.01977	1.88337		0.787486	2.69999
0.86087	1.2	3.729		2.917	0.874	4.15599	2.93147		2.10535	2.5875
2.9917	1.059	1.592		1.736	2.11	4.49997	3.8361		0.717173	2.61824
1.17694	2.088	3.311		2.588	1.661	3.13331	2.33657		1.04777	3.26254
2.06247	1.409	3.772		2.377	2.522	4.13992	3.05004		1.09395	2.53337
2.15099	1.766	3.316		2.24	1.735	3.60007	3.1973		1.79999	2.11227
2.3684	1.691	5.25		1.823	1.391	4.30956	3.45936		1.38373	2.40972
1.01248	0.572	1.62		0.387	1.187	4.0155	3.44249		2.45696	2.25005
2.7327	1.634	3.808		1.058	1.4	3.45787	3.19325		1.74834	2.47501
2.02505	1.566	1.896		1.167	1.27	3.63755	4.17271		1.35	2.49234
1.70002	1.641	4.121		0.7	1.068	3.47579	3.60001		1.31566	2.46777
2.18996	1.034	3.063		0.268	1.38	3.94606	2.88207		2.12144	2.28853
2.16211	0.893	3.66		2.511	1.008	3.11241	3.47619		0.647246	2.98414
3.07776	1.46	1.765		0.636	1.635	3.84774	3.40572		0.353083	2.38241
2.19377	1.811	3.765		0.286	0.959	2.32262	2.67301		1.95394	1.91251
2.57793	2.27	3.016		0.473	1.385	3.52801	2.70001		2.51331	2.76433
1.29807	1.482	2.038		2.055	1.118	3.76876	3.10494			2.22277
2.54477	2.017	3.85		0.652	1.061	4.49997	2.12144			1.60713
1.8529	0.814	2.37		0.677	1.08	2.2	3.29557			1.68513
2.50712	1.58	3.862		1.009	0.402	3.1965	3.30609			3.17651
2.19192	1.56	4.533		2.738	1.819	3.82486	4.17644			2.57144
2.87859	1.519	1.98		1.892	1.47	2.86367	2.80384			2.81617
2.42365	1.559	3.929		2.589	1.039	4.19991	2.29496			2.30874
2.18953	2.186	4.101		3.137	1.474	3.63102	3.58118			2.4937
3.45688	1.015	4.954		2.564	1.59	3.30003	3.47134			1.83916
2.25621	1.588	4.781		3.6	1.549	3.50273	2.4975			2.69999
1.12499	1.449	1.425		2.4	1.244	3.71505	3.56439			2.88
1.08367	1.35	4.151		3.177	1.64	3.84532	3.47997			2.44284
1.64164	1.147	1.44		0.54	2.364	3.16555	2.81439			2.81736
2.39314	1.5	4.598		4.5	1.202	5.09999	3.90275			2.09996
3.05991	1.549	4.885		0.658	1.315	4.30731	3.14994			2.41203
2.33994	1.989	3.158		3.686	0.86	4.53453	3.26838			3.41989
2.57144	1.073	3.634		0.824	1.641	2.9368	3.1082			1.2
0.993119	1.849	2.743		2.872	0.95	3.83476	3.60001			2.33994
2.60994	0.554	3.672		1.449	1.51	4.00502	3.44993			1.57499
1.66764	1.871	3.6		1.985	0.855	3.94289	3.03158			2.88531
2.49234	1.758	4.909		2.536	2.021	2.69999	3.14448			2.09028
1.9636	1.374	1.35		3.284	1.925	3.60007	3.2869			1.98625
2.00456	1.632	4.283		3.138	0.995	2.77206	3.11177			2.30624
1.875	1.535	1.414		1.125	1.581	3.36519	2.65261			2.5875
2.96802	1.988	4.253		3.458	1.781	3.96009	1.66765			2.69999
2.90277	1.421	0.9		1.586	0.827	4.27487	3.58042			2.41577
1.3286	1.203	3.877		3.723	2.042	4.28638	2.92502			1.83599
1.67141	1.918	3.027		2.787	0.865	3.28197	2.33997			2.25005
2.88832	1.511	3.971		1.774	1.347	4.38757	3.04415			2.49998
0.958068	0.64	2.52		3.666	2.131	3.2464	3.45313			2.28467
2.12884	1.293	2.52		1.062	0.817	3.1601	2.82767			2.7818
3.07497	1.649	4.547		2.475	1.988	3.48757	2.7563			2.18183
2.16286	1.555	1.959		3.708	0.975	3.10004	2.78306			2.29453
2.61068	2.061	3.913		2.409	1.269	4.44708	3.00066			2.24233
2.47501	0.6	4.5		2.571	1.442	3.9274	3.49733			2.69999
1.26185	1.957	2.379		3.099	2.149	3.30753	3.29148			3.15008
2.12625	0.75	4.042		1.941	1.671	3.67494	2.60686			2.69999
4.0965	1.744	2.363		2.388	1.404	4.49997	2.65181			2.37852
2.45459	0.583	4.886		2.527	1.226	2.91265	2.4198			2.41577
4.09207	1.258	3.508		3.252	3.038	3.08576	3.43773			2.74188
2.03999	1.288	1.5		1.5	1.443	3.71732	3.45206			3.21434
4.13992	1.243			2.642	2.23	3.67189	3.63256			2.97925
3.66829	1.268			0.439	1.902	4.17289	3.21923			2.55
3.00005	0.705			3.6	1.387	2.87419	2.08638			2.8862
1.93199	1.471			3.117	1.178	3.18223	2.92502			2.57144
3.66884	1.575			1.92	2.153	3.18456	2.44683			1.85002
2.88442	1.221			3.173	2.864	5.22022	3.69184			3.60007
2.95095	1.243			2.52	0.996	3.73298	2.4107			2.25005
3.9537	2.266			1.308	1.312	3.53084	3.92135			2.1177
2.72055	0.781			2.354	1.842	3.60007	3.30395			2.92495
2.48514	1.837			2.231	1.584	3.83988	2.87085			2.02505
1.97277	1.874			2.922	1.363	3.38269	3.7969			2.40001
2.53281	0.675			3.018	1.858	3.58226	2.92006			2.1139
3.19693	1.509			2.113	1.889	3.39222	2.60842			1.99998
2.67708	2.167			2.388	1.465	3.7287	3.82203			2.25953
2.55583	1.485			3.906	2.661	3.70234	3.6347			2.13746
3.32309	1.602			1.8	1.556	4.32011	3.19559			2.38065
3.51827	2.044			2.943	1.815	3.49994	3.1973			2.39213
3.74388	0.829			2.448	2.59	3.54194	3.48755			2.23634
3.55598	2.093			6	1.57	3.44997	3.18596			2.30624
2.81244	1.484			2.475	1.34	3.76352	3.4071			2.15004
2.97738	1.479			4.243	0.742	2.36256	2.79647			2.2
3.46258	1.878			2.323	0.811	3.93339	3.23998			2.06996
1.7391	1.195			3.5	2.187	2.98792	2.83504			2.25005
2.03739	1.661			2.588	1.343	2.86507	3.05407			2.55
2.95539	1.604			2.71	1.677	3.89988	2.12726			2.43746
1.72374	1.327			2.76	2.287	3.27122	3.08577			2.06247
2.93333	1.7			3.139		3.96009	3.20135			1.65003
2.77041	0.551			2.1		3.22757	2.35952			1.86431
2.50245	1.692			5.014		3.9315	2.67545			2.3684
3.11792	1.415			1.2		3.15008	3.23998			2.30493
2.1699	1.402			2.306		3.60007	2.96381			1.91251
2.80586	1.703			1.875		4.40005	3.26257			2.95705
2.75632	1.59			4.35		3.01227	2.79			2.48135
3.44824	1.64			1.038		4.10642	2.17741			2.55
2.44613	1.97			3		3.41312	3.2869			3.30003
2.04997	1.174			2.55		3.30753	3.42			2.95003
2.69999	2.018			3.1		4.34555	3.49407			2.08697
2.24312	0.997			0.354		3.28242	2.67591			2.29996
2.47501	1.32			2.633		4.54076	3.20901			2.79998
3.32057	1.157			2.294		3.41989	3.47889			2.7973
1.44002	1.066			4.243		3.1965	2.53802			2.5929
2.2856	1.663					4.13992	2.89284			3.08576
3.05991	1.383					2.80384	3.19092			3.05991
3.19992	1.864					2.96467	3.05479			2.35711
2.01122	0.643					3.49413	3.15374			2.08637
3.79366	2.318					3.84532	3.54198			2.97206
1.38292	1.082					3.9413	3.73504			3.54384
3.25921	2.061					4.67979	3.32681			2.80886
3.33671	1.726					3.09439	2.56669			3.07495
2.15046	1.238					3.78954	2.30166			2.30212
2.48582	1.634					2.8756	3.45437			2.82564
	1.459					3.30003	3.04286			2.13846
	1.371					1.98	2.37498			2.71349
	0.9					2.89455	3.1987			2.56723
	2.088					4.37825	2.76424			3.41476
	1.51					3.44677	2.77368			3.23029
	1.5					3.78015	2.16003			2.89522
	1.93					2.15004	1.90231			2.89852
	1.674					4.36781	3.0522			2.81906
	1.296					3.40324	2.78714			2.31117
	1.51					3.5129	2.46287			2.83504
	0.815					2.20913	2.77787			3.23998
	1.38					5.80895	1.92857			3.01147
	1.229					1.84095	2.24998			2.63575
	2.051					4.19991	2.89403			2.64188
	1.067					4.66355	2.62355			2.19371
	1.909					3.24882	2.37276			2.6477
	1.934					3.6256	3.01147			2.14775
	1.366					4.24291	2.73068			2.93484
	1.482					3.70487	2.23598			2.40341
	1.505					3.86997	2.70001			2.24217
	1.724					2.82007	2.18379			3.46311
	1.064					2.85878	2.27276			2.47958
	2.113					3.38506	2.21783			1.45802
	1.596					3.60007	3.12191			2.85466
	1.573					3.65011	2.53024			2.07691
	0.995					3.28242	2.76142			2.09142
	1.202					3.60007	3.0022			2.47978
	1.718					2.94542	3.42314			3.03016
	1.635					3.60007	2.61816			2.69119
	1.43					3.1051	1.88998			2.64598
	1.488					3.77371	2.26043			1.9731
	1.646					3.1799	2.79			2.44038
	1.221					2.69999	4.50007			2.55402
	1.526					3.26254	1.88998			1.63123
	1.703					2.92078	2.9608			2.62964
	1.871					3.48004	3.1787			2.83059
	1.408					3.35557	3.04616			2.02501
	2.193					3.18903	2.93484			2.0605
	0.955					3.02845	2.88837			2.28564
	1.964					3.32793	2.26554			1.87499
	1.2					3.5101	2.81906			2.61166
	2.207					3.36519	3.17439			2.67986
	0.775					3.74992	2.94798			2.44683
	2.238					3.44997	2.71932			1.98497
	0.97					3.32608	2.06247			2.65502
	1.88					4.23526	1.97999			2.85002
	1.759					3.13331	3.12475			2.31646
	1.861					2.95317	3.57361			3.02405
	0.883					4.0234	4.1362			2.75192
	1.705					3.96489	3.70507			1.87976
	1.756					3.25721	2.66353			2.7167
	1.575					3.69475	3.93742			2.31869
						3.49994	2.94798			1.52306
						2.62167	3.49316			2.6892
						3.71845	3.11892			2.27809
						3.12549	3.90011			2.99913
						2.29653	3.79795			2.44109
						4.43791	3.44302			2.61289
						3.60007	2.8154			2.31433
						3.66442	2.36805			2.15183
						2.90761	3.67751			2.281
						3.50349	3.26257			1.99567
						3.697	3.70005			2.77417
						3.42548	3.87776			2.05432
						3.08175	3.22222			2.8125
						4.49997	3.25228			2.83504
						4.26159	3.23727			3.05004
						3.35603	3.9681			2.88627
						3.16094	2.53855			2.48308
						4.32578	2.94228			3.04473
						3.3751	3.10494			2.95574
						3.39484	3.27859			2.38991
						3.35463	2.88982			2.4107
						1.91251	2.87998			2.46859
						4.12501	3.34692			1.54285
						2.69999	3.25228			2.18081
						5.40019	3.35721			1.74079
						4.25168	3.39671			2.09479
						3.82486	3.23521			3.0095
						3.25389	4.04999			2.84322
						3.01035	3.40208			2.06372
						2.05718	2.79697			2.31433
						3.70798	3.01147			2.89944
						3.87702	3.69464			1.7598
						2.51056	2.42308			2.20905
						4.32011	3.65285			2.05878
						3.36519	3.36757			2.6319
						3.74992	4.0928			2.52345
						3.38578	4.01631			2.46378
						3.17651	3.33952			2.53535
						2.69999	3.63918			2.77565
						4.27487	2.89284			2.77935
						2.48826	3.21435			2.32504
						3.57223	3.37507			2.85002
						3.71987	3.6507			2.09246
						3.54713	3.06608			2.31748
						4.44388	3.77996			2.70001
						3.27815	3.78915			1.92114
						2.57908	3.74997			3.10138
						3.33532	3.99207			2.33723
						4.09992	2.16963			3.01528
						3.673	3.37507			2.82272
						3.29097	1.97999			2.32672
						3.67994	2.93282			2.15067
						3.29369	3.05364			2.84207
						1.42108	3.63742			2.3772
						3.79278	3.73442			2.12357
						2.15215	3.53068			2.86669
						3.63591	3.38775			2.95711
						5.28744	3.77996			3.60001
						2.80384	3.49679			2.70001
						2.76663	4.45988			2.24998
						3.1114	3.10627			2.51637
						2.69999	2.60119			1.79999
						2.25005	2.97151			3.42209
						3.70318	3.41668			2.82171
						3.15008	3.81524			3.14994
						3.65286	4.12107			2.50712
						4.38757	4.29996			2.24598
						3.05991	3.40589			3.18457
						2.79998	3.61055			2.65502
						3.24992	2.46685			2.60352
						3.93055	3.16411			2.22351
						2.92495	3.46418			1.89732
						4.27487	4.60054			1.43851
						4.35589	3.31072			2.93484
						2.17505	3.19995			2.77762
						3.66912	3.4977			1.63687
						3.38816	3.43632			2.5962
						1.98	3.88475			2.45321
						3.43133	3.94415			2.29496
						3.05223	2.99996			2.5313
						4.04994	3.83524			2.13747
						3.7916	3.1577			2.42996
						4.04994	3.23998			2.70001
						3.27995	3.66426			2.31396
						3.79986	2.87306			3.54384
						2.36256	3.48755			2.44997
						5.03983	3.0215			2.70001
						3.68999	3.67335			2.30295
						3.54194	2.57344			2.13203
						2.18573	3.08577			2.24998
						3.76672	3.63334			1.93381
						3.50527	3.47134			2.26456
						2.76139	3.22254			2.85879
						3.05007	3.84553			2.87998
						4.44708	3.42612			2.12202
						3.75425	2.24155			1.46252
						3.31369	2.70001			2.50084
						3.41989	3.95586			2.35057
						3.41167	3.05999			2.99996
						2.53927	4.12789			1.79503
						4.10642	3.71798			2.33591
						3.1051	3.72344			2.33084
						3.71024	4.27203			2.7711
						3.15008	4.1613			2.21853
						3.14116	3.54086			2.07969
						2.56154	2.70001			2.60197
						3.35112	2.14202			2.13162
						4.29682	3.91026			2.87567
						2.69999	3.45348			2.55294
						3.8144	3.12071			2.59454
						3.98583	3.03386			2.66146
						3.13207	3.25276			2.39147
						3.8144	3.87907			2.36249
						1.40001	3.15953			2.83504
						3.98066	3.13196			2.95369
						3.03465	3.01077			2.42756
						3.45787	1.9717			2.36249
						3.60007	3.60001			2.24998
						4.19991	3.34692			1.79999
						2.80586	6.74996			2.18575
						3.57644	3.09562			2.63859
						3.26254	2.90461			2.07874
						3.42865	3.08577			3.1821
						3.18456	2.86358			2.38233
						3.9375	3.56608			2.05096
						2.38241	3.80806			2.48267
						3.05991	2.05198			2.18575
						3.44997	3.427			1.85233
						2.99492	3.21058			1.50883
						4.26675	3.62037			2.12226
						3.8046	2.55003			2.36048
						2.88	2.71849			2.6663
						4.54492	3.27113			2.11419
						3.39007	4.04999			2.10292
						3.64874	3.1821			2.39167
						2.3318	3.84939			2.182
						3.86477	3.22507			2.77504
						3.1965	3.19496			1.55771
						4.04994	3.56777			2.35228
						3.99004	4.07296			2.46777
						2.15999	2.89284			2.25917
						3.39007	3.47134			1.26366
						3.32309	2.79311			2.24031
						3.94892	3.59276			3.08313
						2.52498	3.07131			2.02501
						3.79986	3.33868			1.66669
						2.97101	2.57727			1.89893
						2.32938	3.85004			2.1986
						3.3751	2.76485			1.60961
						2.83733	2.98825			2.88404
						1.8	2.21914			2.44532
						3.41989	3.25004			2.4528
						3.09762	2.70001			2.45331
						2.97925				1.91616
						4.67979				2.37856
						3.15008				2.31795
						3.46159				2.45128
						3.34297				2.51996
						3.07896				2.31433
						4.06972				2.56767
						2.29996				2.19371
						3.54194				2.45869
						4.22293				2.65124
						1.3154				1.99432
						5.20016				1.94399
						4.49997				1.38373
						4.35014				2.47505
						3.08576				2.36086
						3.17651				2.70473
						3.40012				1.95001
						3.30003				2.4771
						2.53127				1.61998
						2.50712				2.13302
						3.8801				2.59808
						2.80586				1.88288
						3.60007				2.33997
						4.28563				2.66146
						3.26832				2.81741
						3.47879				1.80807
						1.35				2.21844
						4.36165				2.43316
						3.89988				2.35114
						3.30003				2.50712
						4.74541				2.80886
						3.78015				2.27927
						3.92394				2.11037
						3.89988				2.37769
						3.78954				2.52578
						2.91427				2.79
						3.83988				2.1181
						3.35463				1.96016
						3.54091				2.30794
						4.01157				2.35409
						2.85878				2.41742
						3.9274				3.07203
						4.37322				2.10268
						2.5875				2.28291
						4.96371				1.4914
						3.9784				1.923
						3.91986				2.19371
						4.01255				2.03523
						4.00045				1.76063
						2.86367				1.98252
						4.66355				1.98163
						3.88626				2.27809
						3.98066				2.10002
						4.49997				2.26716
						1.95881				1.63019
						4.53329				2.09768
						3.20615				1.56858
						4.23017				1.92857
						2.50437				2.09246
						2.92495				2.20905
						1.59998				2.15509
						3.91422				1.98609
						3.96009				2.16003
						3.48255				2.19603
						4.00796				2.3173
						4.73999				1.76228
						4.58988				1.76643
						3.70375				1.28865
						3.60007				2.08184
						3.95785				1.90879
						4.09514				1.74707
						4.72513				1.97747
						4.72513				1.70872
						2.09996				2.29789
						4.20636				1.80853
						2.55				1.77573
						4.72513				2.21139
						3.30003				1.97955
						4.006				1.38804
						3.30003				1.9636
						3.82785				1.79784
						4.55995				2.21539
						4.01255				2.05878
						2.40001				1.48399
						3.31873				1.82169
						4.13992				1.8409
						3.80756				1.51069
						3.60007				2.1436
						4.24985				1.79112
						3.39676				1.99387
						2.48				2.01683
						5.52864				2.09391
						4.65003				1.99762
						4.09105				2.19663
						3.65149				1.85043
						4.00796				1.91389
						3.60007				1.73016
						3.26476				1.86379
						4.11432				2.15869
						3.41046				2.4975
						2.26955				1.92214
						3.19992				2.46859
						3.57565				2.214
						3.36919				2.23854
						3.5675				2.12857
						4.26859				1.84225
						3.30003				2.44683
						4.49997				1.58048
						3.74992				1.89809
						3.84532				1.92335
						3.89182				1.86619
						1.99998				1.2223
						2.73463				2.12144
						4.10642				1.93907
						4.79984				2.21539
						2.15215				2.21626
						4.40005				2.97938
						4.02011				2.29276
						2.81244				2.02501
						3.58199				1.98773
						3.15008				1.30646
						3.70009				1.9902
						3.26676				1.72854
						3.47879				2.12144
						3.03524				1.47275
						4.62493				1.66064
						4.0155				2.14567
						3.94606				1.74998
						2.69999				1.79999
						3.47154				1.95074
						2.25005				2.2705
						3.97485				2.1441
						3.60007				2.07003
						4.35781				2.05643
						3.80282				2.09246
						3.02304				1.95847
						3.31209				2.15359
						4.16056				2.48226
						3.46507				1.88998
						3.92237				2.70001
						5.55002				2.32504
						3.7287				1.8015
						4.22004				1.9995
						3.87917				1.95139
						3.12549				2.36249
						4.58184				2.49896
						3.70911				2.23633
						3.64628				1.94493
						4.59455				2.11916
						4.43553				2.24998
						4.41812				1.7834
						2.10941				1.74682
						3.58041				1.82096
						3.83837				1.4431
						4.30731				2.12144
						3.17651				1.82742
						4.83759				2.19671
						4.57508				2.10769
						3.43646				2.32878
						3.13909				2.15869
						0.975013				2.17318
						4.61247				2.7338
						4.18068				2.7338
						3.84532				2.13475
						4.11122				1.98527
						2.05718				1.7686
						3.49766				2.46174
						2.60007				2.02501
						3.54999				1.84894
						3.9375				1.9703
						4.07141				2.16003
						2.91481				1.725
						3.49211				2.38602
						4.49997				2.09391
						3.76207				1.92857
						4.2942				2.4923
						2.93479				2.07858
						3.82486				2.89284
						3.48255				2.18686
						3.33532				2.18217
						3.70009				2.27366
						3.57565				1.45986
						3.32793				2.56495
						3.78542				2.16003
						3.67494				2.38505
						3.89988				2.24998
						4.01091				2.08766
						4.56121				1.71345
						4.04994				1.02274
						1.70002				1.96875
						4.58184				1.45384
						2.98132				1.78392
						3.70798				1.9731
						2.14615				1.50001
						3.81828				2.36249
						2.01433				1.77953
						4.22293				2.74501
						3.35463				2.24998
						3.15008				2.19998
						3.24002				1.85057
						3.23171				2.01668
						3.49994				1.85145
						4.07141				1.88691
						2.52694				2.44683
						4.58184				2.16566
						4.61719				1.88441
						2.25005				1.57696
						4.60606				1.38002
						4.15144				1.11001
						4.63312				1.64633
						4.39107				2.10842
						4.18849				1.66153
						3.34297				2.41584
						3.8153				1.59001
						2.52498				2.23202
						4.58564				2.22569
						3.52185				2.40174
						2.79998				1.18354
						3.9315				2.24376
						3.15008				2.08894
						3.02729				1.79999
						4.24291				1.77721
						3.52416				1.82355
						3.86844				1.66545
						2.12728				2.48825
						4.68729				1.87258
						3.79986				2.36651
						3.79573				2.21783
						4.44548				1.6984
						3.43475				1.60927
						3.30003				1.6861
						2.29088				2.01859
						2.95077				2.17174
						5.40019				1.76669
						3.95466				2.03368
						3.25588				1.36378
						3.04616				1.28721
						3.76352				2.1792
						4.0846				0.926477
						2.84993				1.35
						3.42694				1.06873
						3.28692				2.35247
						4.88594				1.99432
						3.54713				1.84157
						2.46309				1.10453
						3.91141				1.9059
						3.88133				1.42848
						3.55703				2.03569
						3.43255				2.12423
						4.08222				1.72718
						3.58968				2.30434
						4.16266				2.14775
						4.24291				1.71628
						4.64221				2.10211
						3.60007				1.73571
						3.64847				1.60198
						3.54999				1.70053
						3.53084				1.98408
						4.10642				1.68749
						3.57197				2.15584
						3.55912				1.09688
						3.7125				1.99867
						3.20615				1.82502
						4.58184				1.23345
						2.57144				1.69287
						4.13992				1.42943
						3.74992				1.63146
						3.46358				1.31351
						1.8				2.16003
						3.95466				1.41749
						3.86172				1.7508
						2.01179				1.6594
						4.52708				2.00568
						1.68753				1.45033
						3.66912				2.04327
						3.10004				1.85914
						3.54143				1.97747
						2.58387				1.92
						3.7125				1.94066
						4.36512				2.2011
						4.43077				1.92743
						3.56724				1.95001
						3.42694				1.78366
						3.57197				1.95394
						3.74992				1.93001
						3.26565				2.11704
						3.53084				1.73359
						4.07647				1.96875
						4.13262				1.94102
						3.30003				1.84501
						3.7863				2.16709
						4.20959				1.87161
						3.75512				1.1125
						4.23017				1.91616
						3.80578				0.973543
						1.4727				1.75497
						3.1835				2.38602
						4.05863				1.59666
						4.67232				1.69415
						3.58252				1.86208
						3.3751
						3.83536
						3.60007
						2.08417
						4.45507
						4.62837
						3.16808
						4.36512
						4.66355
						2.74738
						3.1799
						3.83236
						3.34996
						2.76433
						5.68623
						3.89988
						5.01404
						4.38562
						4.13436
						2.36256
						4.22293
						4.25461
						2.90456
						2.74738
						3.67883
						4.04994
						3.38174
						3.46507
						3.43646
						2.33994
						4.70458
						2.50314
						4.32011
						2.34642
						4.32011
						4.10299
						3.30503
						2.36665
						4.43553
						4.92355
						3.91766
						3.70009
						4.13992
						3.75628
						4.46069
						2.69999
						4.86544
						4.35589
						3.65891
						3.47154
						4.50856
						3.19992
						2.72806
						4.25168
						3.24772
						4.76448
						3.19992
						3.66801
						3.61696
						3.17651
						4.19991
						3.95402
						3.22692
						4.02505
						4.86449
						4.40279
						2.08417
						4.79984
						3.43964
						3.35463
						3.32309
						3.21434
						4.49997
						3.15008
						3.92394
						4.7572
						3.0952
[truncated: 14 more columns]

## Sheet: Figure 2
Figure 2A: CEP104 intensity in solution						Figure 2B: CEP104 intensity on blocked MT					Figure 2C: CEP104 FRAP at blocked ends (normalized intensity)																				Figure 2D: Stationary EB3 FRAP at blocked ends (normalized intensity)																	Figure 2E: Dynamic EB3 FRAP at growing ends (normalized intensity)
Bin Center	single GFP	EB3 GFP dimer	CEP104			Bin Center	single GFP	CEP104 on MT			time (s)	MT1	MT2	MT3	MT4	MT5	MT6	MT7	MT8	MT9	MT10	MT11	MT12	MT13	MT14	MT15	MT16	MT17			time (s)	MT1	MT2	MT3	MT4	MT5	MT6	MT7	MT8	MT9	MT10	MT11	MT12	MT13	MT14			time (s)	MT1
300	0.00400141	6.73401e-05	5.60913e-05			0	7.18133e-05	0			-30	1.05384	1.02196	1.06908	0.989945	1.03301	0.994186	0.998228	1.02759	1.0594	1.07277	1.0056	1.0011	1.04531	1.03701	1.03173	1.00787	1.04381			-3	0.544927	0.7025	0.983089	1.47599	1.23594	1.2096	0.836063	0.988978	1.23708	1.02043	0.838652	1.13613	1.38705	1.30405				1.93409
309.71	0.00469704	8.26649e-05	6.97104e-05			2000	0.453573	0			-27	1.05111	1.14639	1.03623	1.05598	0.973585	1.02263	0.971923	1.05487	1.06716	1.00537	1.04817	1.04883	1.04833	1.01529	0.997437	1.06456	1.03021			-2.8	0.582804	0.863834	0.825675	1.50995	1.01791	1.12859	1.02091	1.06112	1.20885	0.976444	1.15208	0.854576	1.40511	0.837324			-4.2	1.99245
319.419	0.00545301	0.000100438	8.56898e-05			4000	0.287828	0			-24	1.06894	1.04166	0.965177	0.994216	1.01744	1.0003	0.928018	1.00595	1.06926	1.05774	0.984235	1.02866	1.03343	1.07706	1.06981	0.964952	1.05191			-2.6	0.529109	1.08356	0.996508	1.73246	0.919277	0.929352	1.32301	1.28068	1.27229	0.961864	1.10904	1.08523	1.61435	1.32112			-4	1.99992
329.129	0.00626635	0.00012087	0.000104263			6000	0.128689	0.0326087			-21	1.0712	1.00676	1.00028	1.01223	0.937351	0.983174	0.930787	0.991844	1.00605	1.05639	1.07408	1.06092	1.06287	1.06994	1.00753	1.0491	1.02696			-2.4	0.564503	1.00834	1.00458	1.58581	1.11843	0.767611	1.03542	1.27254	1.13488	0.866385	1.01263	0.653346	1.49672	1.20299			-3.8	2.02398
338.839	0.00713327	0.000144171	0.000125663			8000	0.0644883	0.0434783			-18	1.09193	1.02196	1.0028	1.03039	1.0412	0.998165	0.933088	1.00439	0.983943	1.03733	1.01423	1.04507	1.00902	1.07054	1.0113	0.928967	1.03633			-2.2	0.52651	1.4536	0.733266	1.03824	1.36536	0.75992	0.802925	1.33428	1.21842	1.00523	1.02586	0.867568	1.98945	1.50575			-3.6	2.09722
348.549	0.00804926	0.000170542	0.000150122			10000	0.0354758	0.0543478			-15	1.07114	1.05349	1.0424	0.998795	0.976209	1.01805	0.95142	1.04202	1.01821	1.04565	1.02734	1.0447	1.01879	1.01682	1.02407	0.94868	1.01459			-2	0.70776	0.905167	0.813887	0.854908	1.09645	0.777448	0.92766	1.36255	1.33442	1.07463	1.07931	0.787213	1.37401	1.07183			-3.4	2.00959
358.258	0.00900918	0.000200178	0.000177864			12000	0.0148654	0.0652174			-12	1.00611	0.943133	1.03594	0.989589	1.03864	1.0468	0.968063	0.990593	1.05929	1.03947	0.942752	1.01628	0.966659	1.0792	1.00971	0.965431	1.05837			-1.8	0.342411	1.1091	1.11411	1.1945	1.15346	0.856821	1.13356	1.1835	1.31851	1.23052	1.25776	0.54782	1.37164	1.19018			-3.2	1.84191
367.968	0.0100074	0.000233266	0.000209109			14000	0.00825853	0.130435			-9	0.999414	1.02815	0.988206	1.04501	1.03863	0.965127	1.00765	1.05048	1.06219	0.979594	0.963369	1.05921	1.01951	1.0066	1.02585	0.963866	1.01555			-1.6	0.494821	1.42035	1.11056	1.26105	1.42093	1.04407	0.900951	1.95395	1.35829	1.09433	1.38667	0.738277	0.947661	1.02203			-3	1.68335
377.678	0.0110379	0.000269981	0.000244066			16000	0.0027289	0.130435			-6	1.01707	0.956647	0.998875	1.03574	0.906089	0.944937	0.94681	1.00533	0.992281	1.0384	0.994856	1.03398	0.970977	1.01105	1.02158	0.961976	1.03839			-1.4	0.552682	0.991626	0.997816	1.29667	1.64886	0.794476	0.750237	1.90845	1.25635	1.03932	1.08499	0.755725	1.24477	0.785452			-2.8	1.66359
387.387	0.0120944	0.000310486	0.000282935			18000	0.00201077	0.119565			-3	1	1	1	1	1	1	1	1	1	1	1	1	1	1	1	1	1			-1.2	0.536538	1.28408	0.89595	1.49269	1.60861	0.740763	0.955166	1.48211	1.20427	1.05061	1.34139	0.931604	1.08902	1.14537			-2.6	1.74324
397.097	0.0131705	0.00035493	0.000325903			20000	0.000933573	0.076087			0	0	0	0	0	0	0	0	0	0	0	0	0	0	0	0	0	0			-1	0.812275	0.982036	0.834983	1.16659	1.27164	1.17213	1.12963	1.49123	1.5932	0.931387	1.42807	0.735288	1.22463	1.15301			-2.4	1.86971
406.807	0.0142596	0.00040345	0.000373141			22000	0.000359066	0.0978261			3	-0.0032	-0.01633	0.006175	0.018445	-0.01226	-0.02845	0.006135	-0.00564	-0.01066	0	-0.01174	-0.01435	0.008812	0.004253	0.005179	-0.00313	-0.02623			-0.8	0.741044	1.13595	0.812421	0.92438	1.08081	1.20426	1.00609	1.15527	1.37417	0.963493	1.51602	0.864458	1.73032	0.942904			-2.2	1.69751
416.517	0.0153552	0.000456164	0.000424806			24000	0.00043088	0.0543478			6	-0.00424	0.001689	0.005897	0.006161	-0.04072	0.005814	-0.00292	0.00627	-0.02027	0.004834	-0.00918	-0.00586	0.018038	0.002032	-0.00486	-0.02458	-0.0053			-0.6	0.681522	1.00378	0.708136	0.847867	0.903972	1.02759	0.698699	1.24116	1.49416	1.05652	1.30786	1.01884	1.14532	0.975476			-2	1.50588
426.226	0.016451	0.000513178	0.000481039			26000	7.18133e-05	0.0108696			9	0.004917	0.013514	0.030046	0.006332	-0.01985	0.003671	-0.00032	0.011914	0.020593	0.004834	-0.00757	0.005686	0.010769	0.014358	0.019965	-0.02375	0.008543			-0.4	1.02239	1.10151	0.758845	1.41956	1.04831	1.09472	0.916803	1.15309	1.10563	1.02666	1.45487	0.966018	0.854744	0.962054			-1.8	1.48682
435.936	0.0175409	0.000574578	0.000541963			28000	7.18133e-05	0.0108696			12	0.006917	0.005633	0.024149	0.019636	-0.01788	0.002753	0.00555	0.015677	-0.02684	0.001341	0.009947	0.00135	0.015138	0.011651	0.02012	-0.01524	-0.02341			-0.2	1	1	1	1	1	1	1	1	1	1	1	1	1	1			-1.6	1.43407
445.646	0.0186188	0.000640436	0.000607684			30000	0	0.0326087			15	0.003972	-0.00845	0.016567	0.003246	-0.0163	-0.01896	0.007149	-0.00094	-4.6e-05	0.005905	0.012804	0.000655	0.019396	0.010484	0.00549	-0.00926	-0.0083			0	0	0	0	0	0	0	0	0	0	0	0	0	0	0			-1.4	1.24875
455.355	0.0196793	0.000710805	0.000678286			32000	0	0.0434783			18	0.00912	0.02027	0.028361	0.022006	-0.02769	-0.00092	0.004142	0.002822	0.012936	-0.00135	-0.01129	0.006715	0.011075	0.0216	0.023701	0.009058	-0.00606			0.2	0.024052	0.117146	-0.02211	-0.06835	0.391483	0.052223	0.127167	-0.04713	0.400126	-0.00247	-0.01132	-0.03459	-0.07872	0.072314			-1.2	1.06799
465.065	0.020717	0.000785723	0.000753839			34000	7.18133e-05	0.0217391			21	0.012051	0.030971	0.038471	0.015294	-0.0231	0.029674	0.010239	0.001251	0.034394	0.014231	0.01689	-0.00725	0.019782	0.016478	0.027368	-0.01404	-0.0022			0.4	-0.05905	0.083822	0.049976	0.049674	0.432122	0.106227	0.246069	0.028036	0.25863	0.075305	0.07978	0.06997	0.421215	0.10063			-1	0.865702
474.775	0.0217271	0.00086521	0.000834389			36000	0	0.0217391			24	0.018071	-0.02477	0.043808	0.023825	0.01317	0.014683	0.005932	0.013481	0.014313	0.002952	-0.00841	0.012279	0.038025	0.00797	0.031227	0.004609	0.021421			0.6	-0.07496	-0.01712	0.049677	0.37949	0.502794	0.296683	0.859327	-0.04598	0.068551	0.087969	0.124933	0.067338	-0.11638	-0.02716			-0.8	0.827877
484.484	0.0227051	0.000949269	0.000919967			38000	0	0.0326087			27	0.034762	0.008446	0.042965	0.01288	-0.00773	-0.00092	0.007236	0.021637	-0.02186	0.016647	0.016424	0.008724	0.018988	0.029696	0.037228	-0.00444	0.022113			0.8	0.21401	0.04396	-0.01837	0.536012	0.354969	0.409287	0.801297	7.57e-05	-0.07865	0.036325	-0.01274	0.205366	-0.0743	0.096756			-0.6	0.827942
494.194	0.0236472	0.00103789	0.00101058			40000	0	0			30	0.032961	-0.00169	0.034541	0.017479	-0.01912	-0.01682	0.018614	0.004704	0.027907	0.022556	0.00508	0.006545	0.027246	0.054207	0.028075	0.004151	0.017839			1	0.205429	-0.15609	-0.02384	0.28975	0.648457	0.329706	1.16094	0.422922	-0.07778	0.017425	0.158979	0.310242	-0.21228	0.30074			-0.4	1
503.904	0.0245495	0.00113104	0.00110623			42000	0	0.0108696			33	0.02195	-0.00394	0.046053	0.025468	0.010462	-0.01009	0.008531	0.03167	0.01556	0.024973	0.020385	0.032874	0.007701	0.024958	0.030597	-0.00492	0.034266			1.2	0.375011	-0.31529	0.056428	0.091047	0.919656	0.298882	1.05302	0.151831	-0.04957	0.056635	0.214917	0.123696	-0.19077	0.316292			-0.2	0
513.614	0.0254092	0.00122867	0.00120687			44000	0	0.0108696			36	0.02248	-0.04899	0.052233	0.039694	0.014866	-0.01009	0.01942	0.057695	0.020448	0.015572	0.016851	0.04751	0.033857	0.017132	0.063684	0.000958	0.04849			1.4	0.438086	-0.19352	0.200595	0.382765	0.555803	0.220918	1.04428	0.050099	0.048984	0.092042	0.121014	0.229728	-0.04572	0.414967			0	0.0690614
523.323	0.0262233	0.00133074	0.00131248			46000	7.18133e-05	0			39	0.021673	-0.00507	0.050265	0.023578	-0.02413	0.006424	0.015672	0.03794	0.039863	0.031954	0.017122	0.019497	0.034405	0.027132	0.042538	-0.00286	0.021914			1.6	0.237608	0.04697	0.198069	0.294575	0.306216	0.175227	0.553768	0.326126	-0.05988	0.078083	0.216771	0.461317	-0.18193	0.314007			0.2	0.211783
533.033	0.0269898	0.00143716	0.00142298			48000	0	0			42	0.019573	-0.01239	0.034819	0.036263	-0.01324	-0.00061	0.040568	0.039196	-0.0089	0.051018	0.012462	0.003537	0.03329	0.028908	0.059212	0.014995	0.026078			1.8	0.177969	0.02596	0.124474	0.338791	0.103051	0.355407	0.646087	0.172732	-0.03511	0.026634	0.129095	0.399073	0.359132	0.391257			0.4	0.343375
542.743	0.0277068	0.00154785	0.0015383			50000	0	0			45	0.029128	0.027593	0.034259	0.029797	0.008306	0.014073	0.021266	0.020066	0.046725	0.018794	0.014094	0.021654	0.019908	0.021044	0.04047	0.011648	0.02584			2	0.296898	0.326999	0.035361	0.349648	0.200615	0.423977	0.51489	0.195706	-0.02829	0.059498	0.185066	0.355644	0.291522	0.256206			0.6	0.419083
552.452	0.0283728	0.0016627	0.00165834			52000	0	0			48	0.033951	0.032095	0.039874	0.01827	0.004187	0.001533	0.031162	0.046406	0.026989	0.044573	-0.00044	0.062579	0.048719	0.030943	0.046009	0.004114	0.048064			2.2	0.332586	0.137027	0.040344	0.246143	0.116547	0.320573	0.638332	0.124303	0.129873	0.050811	0.160647	0.421025	0.643785	0.372768			0.8	0.482668
562.162	0.0289867	0.00178162	0.001783			54000	0	0			51	0.027764	0.025904	0.040716	0.021349	-0.0256	0.013155	0.024424	0.039821	0.032007	0.048335	0.025273	0.052605	0.052662	0.042131	0.048805	0.008286	0.04142			2.4	0.403092	0.351655	0.039817	0.62815	0.171627	0.385988	0.751801	0.256937	0.117291	0.047839	0.232237	0.422402	0.580893	0.283294			1	0.577549
571.872	0.0295479	0.00190448	0.00191215								54	0.030764	0.03435	0.058408	0.027825	0.024058	0.036708	0.02903	0.04484	0.019522	0.053435	0.046232	0.049241	0.051281	0.037022	0.041034	0.009964	0.042848			2.6	0.454009	0.425804	0.147338	0.275134	0.229465	0.408757	0.4831	0.18756	0.162056	0.145466	0.194953	0.531933	0.200487	0.434163			1.2	0.626035
581.582	0.0300561	0.00203115	0.00204566								57	0.053181	0.008446	0.027519	0.018486	-0.03018	0.007039	0.035343	0.046406	0.030706	0.049677	0.029025	0.03507	0.040002	0.047581	0.042599	-0.00596	0.030335			2.8	0.390184	0.735963	0.21896	0.390843	0.284664	0.372782	0.223465	0.103968	0.237621	0.204842	0.11828	0.232669	-0.22454	0.557232			1.4	0.670689
591.291	0.0305112	0.00216148	0.00218339								60	0.062905	0.071512	0.057565	0.043608	0.020607	0.013155	0.041405	0.036999	0.053197	0.033295	0.025059	0.056056	0.073565	0.060492	0.051711	0.003615	0.054553			3	0.42105	0.582592	0.126022	0.372145	0.535294	0.365348	0.327452	-0.09372	0.242181	0.152265	0.176016	0.245086	0.047571	0.58851			1.6	0.755257
601.001	0.0309134	0.00229532	0.00232516								63	0.055284	0.045608	0.038189	0.043091	0.020006	-0.00764	0.057766	0.046406	0.024915	0.040815	0.045819	0.018039	0.053723	0.064666	0.058497	0.006591	0.069474			3.2	0.196469	0.299174	0.245519	0.541434	0.410105	0.379802	0.63673	-0.17395	0.365522	0.163728	0.278	0.271507	-0.01086	0.71382			1.8	0.815832
610.711	0.0312632	0.00243253	0.00247082								66	0.052337	0.016326	0.062902	0.0488	0.019721	-0.00764	0.044022	0.029473	0.056823	0.053169	0.046816	0.031155	0.058439	0.063944	0.062544	0.02633	0.076362			3.4	0.219286	0.447569	0.167575	0.513464	0.309139	0.40347	0.453693	0.050846	0.226861	0.117159	0.205349	0.349638	0.152691	0.617655			2	0.980912
620.42	0.0315615	0.00257294	0.00262019								69	0.056652	0.068133	0.073012	0.046564	-0.0101	0.002143	0.040958	0.044214	0.054398	0.040279	0.035715	0.033282	0.070068	0.071886	0.065009	0.01464	0.041215			3.6	0.211885	0.128476	0.168919	0.258828	0.366816	0.244167	0.329796	0.055797	0.219006	0.158871		0.348351	0.260704	0.428484			2.2	0.932807
630.13	0.0318091	0.00271637	0.00277307								72	0.05778	0.043353	0.04858	0.041506	0.003201	0.012848	0.044082	0.010974	0.055974	0.069546	0.049606	0.026984	0.051559	0.05825	0.082186	0.002704	0.064546			3.8	0.288103	0.199993	0.348764	0.508963	0.271612	0.250821	0.570814	0.016978	0.244964	0.126431		0.569824	0.1075	0.393998			2.4	0.882721
639.84	0.0320073	0.00286265	0.00292928								75	0.061793	0.118809	0.066272	0.042115	-0.00753	0.006731	0.035759	0.026966	0.038999	0.036787	0.034796	0.042175	0.081536	0.055051	0.076169	0.015098	0.0358			4	0.186673	0.224363	0.419836	0.311263	0.663143	0.479537	0.463726	0.106863	0.00905	0.06029		0.711055	-0.02663	0.371914			2.6	0.896259
649.55	0.0321573	0.00301161	0.00308862								78	0.061993	0.057998	0.058408	0.033968	0.021836	0.013463	0.047215	0.080273	0.016003	0.042156	0.034782	0.024345	0.060225	0.065439	0.076892	0.000417	0.07629			4.2	0.079398	0.292856	0.49036	0.352105	0.909541	0.486976	0.566059	-0.07724	0.20829	0.009348	0.183346	0.781595	0.583204	0.295869			2.8	0.902404
659.259	0.0322607	0.00316306	0.00325089								81	0.067062	0.037728	0.039031	0.039858	-3.3e-05	0.015298	0.021885	0.063029	0.049693	0.052629	0.043357	0.054767	0.061058	0.074785	0.078033	0.00759	0.043967			4.4	0.142486	0.122318	0.297655	0.408215	0.397283	0.405372	0.654971	-0.15028	0.068699	0.006361	0.452599	0.80834	0.008404	0.49245			3	0.848235
668.969	0.032319	0.00331681	0.00341587								84	0.081263	0.048986	0.040998	0.035835	0.002557	0.000918	0.018176	0.033866	0.018635	0.040279	0.043396	0.059363	0.061562	0.057378	0.091805	0.02859	0.076783			4.6	0.2842	0.476055	0.284238	0.301601	0.184828	0.491142	0.455489	-0.07146	0.255099	0.041762	0.306937	0.816775	0.045544	0.539259			3.2	0.916781
678.679	0.0323338	0.00347269	0.00358335								87	0.082163	0.075448	0.074136	0.057221	-0.00506	0.014073	0.057883	0.060207	0.026231	0.05451	0.039452	0.039185	0.069409	0.056652	0.074092	0.041562	0.03466			4.8	0.139019	0.118599	0.370151	0.402619	0.310903	0.508072	0.554696	-0.06209	0.334016	0.023166	0.13707	0.654654	0.388682	0.694944			3.4	1.04009
688.388	0.0323071	0.00363049	0.00375311								90	0.084961	0.098539	0.057287	0.04742	-0.01303	0.013155	0.038029	0.011289	0.006502	0.051018	0.032281	0.035409	0.048809	0.070463	0.080142	0.017143	0.05086			5	0.09912	0.142413	0.489726	0.405818	0.201393	0.514053	0.610138	0.278529	0.043781	-0.00607	0.215344	0.592877	0.407331	0.76543			3.6	0.942927
698.098	0.0322405	0.00379003	0.00392495								93	0.089921	0.042796	0.037911	0.048382	0.047966	0.028756	0.039936	0.046096	0.045501	0.048065	0.065791	0.042154	0.067845	0.072865	0.069191	0.029579	0.047848			5.2	0.049186	0.493101	0.522699	0.044134	0.269237	0.500193	0.67606	0.307691	0.096647	-0.03898	0.342199	0.406451	0.100683	0.818264			3.8	0.87729
707.808	0.0321361	0.00395112	0.00409864								96	0.0959	0.03435	0.052793	0.053779	-0.01617	0.008259	0.038588	0.026966	0.074502	0.063907	0.042142	0.038824	0.051775	0.076264	0.083371	0.017781	0.061125			5.4	0.175119	0.299527	0.559915	0.476392	0.204101	0.297628	0.565536	0.284541	0.053447	0.006957	0.470612	0.507706	-0.128	0.305367			4	0.757609
717.518	0.0319957	0.00411357	0.00427396								99	0.093473	0.065878	0.034541	0.048516	0.033083	0.02019	0.022379	0.035433	0.040299	0.055046	0.041775	0.056498	0.063836	0.081198	0.060991	0.005469	0.047859			5.6	0.247943	0.375864	0.613121	0.475313	0.190896	0.270081	0.636834	0.203315	0.136112	-0.02418	0.454326	0.30512	0.187173	0.486268			4.2	0.688133
727.227	0.0318213	0.00427719	0.0044507								102	0.086712	0.061934	0.040156	0.043759	-0.0014	0.028146	0.059845	0.05111	0.035778	0.060955	0.045488	0.064489	0.08176	0.077261	0.067147	0.055734	0.064668			5.8	0.177613	0.359174	0.580104	0.425367	0.511698	0.244576	0.715693	0.137822	0.426224	0.089401	0.543101	0.323623	-0.10042	0.401817			4.4	0.684712
736.937	0.0316148	0.0044418	0.00462863								105	0.099468	0.056309	0.032291	0.068269	-0.01102	0.03151	0.055066	0.021322	0.026086	0.044037	0.051996	0.048838	0.063473	0.097114	0.087651	0.039209	0.068948			6	0.530383	0.581115	0.492102	0.292152	0.371155	0.182177	0.614447	0.575615	0.167784	0.086727	0.407188	0.401288	0.178085	0.344528			4.6	0.582138
746.647	0.0313782	0.00460721	0.00480755								108	0.103926	0.065313	0.057848	0.046923	0.031446	0.02386	0.062072	0.019755	0.055836	0.048871	0.054836	0.073573	0.078689	0.07586	0.086589	0.042231	0.05318			6.2	0.571594	0.561989	0.459818	0.336001	0.217707	0.220363	1.04543	0.401282	0.128023	0.230501	0.303172	0.202303	0.30245	0.202562			4.8	0.550795
756.356	0.0311134	0.00477322	0.00498723								111	0.087566	0.097407	0.050265	0.050903	-0.00918	0.019272	0.061908	0.036058	0.006036	0.050482	0.050653	0.057076	0.073988	0.074597	0.078961	0.05181	0.076783			6.4	0.48448	0.319649	0.421053	0.328899	0.945997	0.283663	0.714004	0.366454	0.042171	0.089812	0.308897	0.397003	0.437352	0.049832
766.066	0.0308224	0.00493968	0.00516747								114	0.072499	0.056867	0.048298	0.067642	-0.00868	0.001533	0.058524	0.051425	0.040299	0.06713	0.057048	0.042136	0.071018	0.085325	0.067666	0.032942	0.038137			6.6	0.444651	0.226144	0.535989	0.234742	0.922839	0.323801	0.952072	0.287952	0.199408	0.055817	0.389668	0.30109	0.014791	0.309129
775.776	0.030507	0.00510639	0.00534806								117	0.066442	0.054054	0.050548	0.059567	0.020649	0.009485	0.066085	0.027592	0.041202	0.061225	0.04258	0.059359	0.07444	0.087514	0.087909	0.025943	0.050998			6.8	0.246225	-0.03696	0.773218	0.31762	0.894562	0.291731	1.02923	0.286807	0.147189	0.198969	0.423708	0.422941	-0.03278	0.746635
785.485	0.030169	0.00527318	0.00552879								120	0.064747	0.08277	0.058408	0.056033	-0.01779	-0.00245	0.066969	0.039196	0.040062	0.065518	0.046521	0.048573	0.065634	0.081248	0.098963	0.019306	0.03451			7	0.364963	0.013229	0.575913	0.448635	0.520783	0.261006	0.782993	0.463067	-0.0209	0.173749	0.282301	0.658467	0.015239	0.763371
795.195	0.0298103	0.00543989	0.00570947								123	0.063971	0.109231	0.069924	0.056827	0.007178	0.007649	0.063489	0.053932	0.004077	0.066058	0.05288	0.043382	0.064339	0.077371	0.081552	0.01342	0.070565			7.2	0.547362	0.396849	0.52086	0.400226	0.182107	0.359017	0.392301	0.305399	0.031387	0.135425	0.215364	0.317547	0.124972	0.93851
804.905	0.0294327	0.00560634	0.0058899								126	0.062588	0.067002	0.040716	0.061557	-0.00169	0.02386	0.061704	0.050169	0.006128	0.048601	0.048566	0.059654	0.064153	0.076767	0.079177	0.029399	0.070282			7.4	0.531961	0.384527	0.842986	0.617754	0.278467	0.514793	0.333166	0.184928	0.019916	0.081276	0.293137	0.224331	0.349907	0.543191
814.615	0.0290378	0.00577237	0.00606988								129	0.061429	0.073758	0.056723	0.057166	-0.00173	-0.01468	0.026461	0.049859	0.029184	0.067399	0.06427	0.053438	0.060561	0.082342	0.076058	0.034847	0.067625			7.6	0.064264	0.171902	0.599518	0.520593	0.351947	0.432719	0.260766	-0.02252	0.113153	0.197573	0.239111	0.228005	0.439044	1.03262
824.324	0.0286273	0.00593783	0.00624923								132	0.05678	0.056309	0.052793	0.061461	-0.03501	0.011013	0.042826	0.043274	0.012668	0.077872	0.071976	0.053317	0.065924	0.108552	0.07751	0.037633	0.073776			7.8	0.085241	0.106858	0.348889	0.454339	0.443285	0.386175	0.247574	0.048608	0.020738	0.086115	0.297964	0.305691	0.026478	0.781909
834.034	0.0282027	0.00610256	0.00642778								135	0.049916	0.070946	0.053635	0.047259	0.012092	0.001533	0.040179	0.039196	0.058123	0.056391	0.053311	0.05978	0.066266	0.099184	0.071799	0.02342	0.048878			8	0.006645	0.045522	0.259875	0.027505	0.203848	0.384553	0.005883	0.06812	0.163461	0.064645	0.373855	0.405403	-0.04868	0.898011
843.744	0.0277657	0.00626641	0.00660534								138	0.060774	0.094029	0.060093	0.039725	-0.01554	0.005203	0.038003	0.046406	0.03499	0.060149	0.061733	0.040769	0.082411	0.094165	0.069322	0.022632	0.054143			8.2	0.081198	-0.00221	0.043521	0.599182	0.102098	0.46744	0.216518	-0.08569	0.245042	0.037821	0.31021	0.470177	-0.30412	1.19302
853.453	0.0273176	0.00642924	0.00678174								141	0.070732	0.094029	0.052233	0.055077	0.000685	0.007039	0.053324	0.058325	0.021955	0.079213	0.055791	0.060943	0.07554	0.082477	0.071357	0.021139	0.059591			8.4	-0.02021	0.196204	0.139004	0.453329	0.425746	0.40578	0.041821	-0.08126	0.022168	-0.02928	0.384552	0.463925	-0.42009	0.771165
863.163	0.0268599	0.00659091	0.00695682								144	0.058824	0.056309	0.079751	0.073436	-0.02069	0.040994	0.0515	0.052366	0.028763	0.071158	0.06106	0.046042	0.087675	0.083137	0.062977	0.053916	0.049143			8.6	-0.08199	0.312303	0.277661	0.449627	0.420902	0.217933	0.226347	0.172894	0.243701	0.010383	0.313614	0.376639	0.125445	1.28823
872.873	0.026394	0.00675129	0.00713043								147	0.04542	0.078826	0.039031	0.060365	-0.00241	0.026614	0.061834	0.045155	0.057817	0.050482	0.071741	0.073513	0.082824	0.097764	0.08526	0.017946	0.075088			8.8	0.025882	0.39227	0.296674	0.391249	0.269496	0.224312	0.772728	0.418082	0.197714	0.008141	0.381278	0.417404	0.189237	0.633217
882.583	0.025921	0.00691025	0.00730241								150	0.047187	0.099096	0.049983	0.067954	-0.01351	0.019272	0.052778	0.047662	0.021014	0.052629	0.070672	0.054055	0.087433	0.079522	0.063329	0.007632	0.046159			9	-0.01625	-0.01202	0.372384	0.487331	0.327539	0.224707	0.51387	0.064768	0.228921	-0.03011	0.448146	0.523844	0.69252	1.01147
892.292	0.0254422	0.00706766	0.00747261								153	0.060182	0.10473	0.036504	0.055194	-0.01626	0.025393	0.085838	0.046722	0.042556	0.063641	0.088232	0.058356	0.082348	0.104959	0.094429	0.040594	0.04405			9.2	0.024002	0.118917	0.466394	0.60153	0.043034	0.224018	0.401436	-0.07771	0.245793	0.010589	0.338812	0.2799	0.552845	0.693447
902.002	0.0249588	0.00722341	0.0076409								156	0.058771	0.135135	0.042401	0.05792	-0.00632	0.027531	0.051141	0.051425	0.043994	0.076797	0.063454	0.047258	0.076571	0.099712	0.061052	0.033874	0.056092			9.4	0.090784	-0.02397	0.536824	0.830227	-0.15973	0.326122	0.386304	-0.01865	0.057759	-0.03721	0.426074	0.429159	0.434681	1.04061
911.712	0.0244718	0.00737738	0.00780714								159	0.061098	0.158784	0.040716	0.052653	-0.02307	0.021722	0.077675	0.031985	0.015598	0.066594	0.063247	0.042805	0.081287	0.110246	0.050452	0.05095	0.035235			9.6	0.147362	-0.17015	0.678331	0.722163	0.045478	0.488289	0.420099	0.403518	0.25356	-0.04067	0.530041	0.507092	0.475826	0.920905
921.421	0.0239822	0.00752947	0.00797121								162	0.066049	0.124434	0.063463	0.062002	0.000702	0.031202	0.064867	0.053307	0.072612	0.079483	0.081926	0.031884	0.070841	0.092151	0.071451	0.032396	0.061889			9.8	0.011386	0.126097	0.65994	0.464895	0.09747	0.510862	0.85929	0.16112	0.185095	0.013479	0.394104	0.838744	0.78747	0.751662
931.131	0.0234911	0.00767958	0.00813298								165	0.067579	0.156529	0.05476	0.056937	-0.00862	0.031817	0.03491	0.050169	0.033361	0.078408	0.059948	0.028382	0.069718	0.087864	0.076635	0.035707	0.046386			10	-0.0855	-0.03633	0.526013	0.583676	0.144112	0.422567	0.226858	-0.05531	0.216105	0.162848	0.412576	0.439376	0.759451	0.658301
940.841	0.0229992	0.0078276	0.00829235								168	0.066171	0.136258	0.071609	0.070981	-0.01619	0.045885	0.051353	0.048603	0.05042	0.069011	0.060044	0.032466	0.087037	0.105415	0.067421	0.038024	0.08914			10.2	0.133623	0.319965	0.445759	0.64823	0.609833	0.50644	0.120772	-0.03706	0.342693	0.032082	-1.02234	0.889043	0.682242	0.610777
950.551	0.0225075	0.00797346	0.00844919								171	0.059743	0.161039	0.071327	0.067416	0.005733	0.02264	0.055655	0.058951	0.034294	0.056657	0.061405	0.06896	0.090894	0.09848	0.061726	0.069488	0.053778			10.4	0.111066	0.04473	0.55138	0.493642	0.769703	0.464412	0.513619	0.116584	0.359415	0.058509	-1.02234	0.622925	0.565315	0.695493
960.26	0.0220168	0.00811705	0.00860343								174	0.064152	0.149772	0.062342	0.06355	-0.00902	0.023558	0.045772	0.043584	0.063968	0.04699	0.066789	0.056546	0.097695	0.080623	0.098525	0.045357	0.078023			10.6	0.09838	0.039166	0.612578	0.777032	0.771065	0.321503	0.505719	-0.16193	0.252434	0.093764	0.639581	0.699582	0.389432	1.10417
969.97	0.0215277	0.0082583	0.00875495								177	0.061974	0.135701	0.067115	0.067344	-0.02711	0.032735	0.057826	0.056444	0.061956	0.075991	0.067052	0.040643	0.087714	0.096645	0.09709	0.049049	0.040905			10.8	0.174678	0.502745	0.668791	0.441236	0.831587	0.327192	0.4345	-0.039	0.23621	0.150758	0.425189	0.560593	0.225802	1.17474
979.68	0.021041	0.00839713	0.00890366								180	0.054175	0.114299	0.082279	0.068649	-0.02186	0.013766	0.06452	0.045155	0.06933	0.06149	0.083294	0.040535	0.083417	0.09282	0.098848	0.041547	0.03611			11	0.187374	0.411614	0.765658	0.274126	0.551118	0.38945	0.506798	-0.07569	-0.02987	0.094357	0.261403	0.690185	0.19666	1.34026
989.389	0.0205572	0.00853348	0.0090495								183	0.04724	0.134569	0.080876	0.062755	0.001496	0.022332	0.06423	0.030414	0.063578	0.07465	0.083287	0.064107	0.08799	0.087893	0.101309	0.049425	0.048601			11.2	0.152105	0.191206	0.698106	0.441967	0.691786	0.314472	0.429251	-0.11213	0.128441	0.090709	0.315278	0.394166	0.316949	1.33836
999.099	0.020077	0.00866727	0.00919237								186	0.041806	0.149215	0.07273	0.06344	0.017699	0.024475	0.062363	0.035118	0.070157	0.091297	0.064099	0.036676	0.060675	0.069766	0.113532	0.052391	0.051552			11.4	0.361045	0.342171	0.706001	0.477968	0.262146	0.284302	0.380872	-0.17425	0.174158	0.176772	0.575373	0.261488	0.523581	0.986441
1008.81	0.0196009	0.00879844	0.00933221								189	0.051437	0.079392	0.052793	0.065334	0.002047	0.037016	0.06865	0.064911	0.06103	0.062566	0.07334	0.05027	0.086863	0.074488	0.080461	0.050965	0.036066			11.6	0.472636	0.148929	0.914584	0.155819	0.35259	0.450889	0.656336	0.055214	0.306313	0.149588	0.659982	0.246821	0.503803	1.13729
1018.52	0.0191293	0.00892694	0.00946895								192	0.058179	0.135701	0.072169	0.065913	-0.01331	0.036098	0.070261	0.050169	0.044361	0.066594	0.070711	0.052405	0.0753	0.088968	0.095382	0.051902	0.038197			11.8	0.335767	0.162451	0.894075	0.570502	0.407649	0.49266	0.702598	0.007348	0.298989	0.150624	0.614862	0.294792	0.65894	0.847073
1028.23	0.0186628	0.00905272	0.00960253								195	0.054453	0.161039	0.066554	0.076135	-0.00503	0.003368	0.067324	0.074318	0.059393	0.076531	0.072254	0.029879	0.072307	0.101132	0.087181	0.049848	0.050738			12	0.355488	0.379681	0.645564	0.818217	0.197895	0.354449	0.340168	0.109246	0.165408	0.186548	0.574184	0.243083	0.875354	1.04991
1037.94	0.0182016	0.00917572	0.0097329								198	0.062257	0.126689	0.047456	0.05668	0.024142	0.012238	0.055963	0.043899	0.057557	0.087809	0.080309	0.053491	0.061448	0.101191	0.09371	0.039291	0.037683			12.2	0.561324	0.138494	0.621667	0.847042	-0.05396	0.232275	0.213191	-0.18194	0.07933	0.092395	0.496046	0.236888	0.654458	0.671498
1047.65	0.0177463	0.00929591	0.00986001								201	0.064357	0.101351	0.077224	0.055005	0.001279	0.004286	0.040932	0.045781	0.047345	0.072503	0.086272	0.048126	0.069068	0.091154	0.090284	0.055558	0.066385			12.4	0.517906	0.015716	0.753242	0.915794	0.145394	0.200685	0.586159	-0.15282	0.309266	-0.0067	0.534492	0.327832	0.542304	0.575622
1057.36	0.0172971	0.00941325	0.00998382								204	0.073527	0.121056	0.066272	0.061622	-0.027	0.01132	0.058476	0.057695	0.080713	0.065518	0.094491	0.064576	0.071983	0.09778	0.108777	0.060281	0.062553			12.6	0.482285	-0.01046	0.687722	1.13903	-0.00195	0.242838	0.348923	-0.0695	0.529409	0.128369	0.498116	0.260972	0.645867	0.449324
1067.07	0.0168542	0.00952769	0.0101043								207	0.072813	0.162728	0.090986	0.064786	-0.01957	0.030284	0.038216	0.054873	0.06178	0.069011	0.061309	0.050756	0.085134	0.096085	0.059727	0.036727	0.056241			12.8	0.338968	0.03432	0.796405	0.880742	0.339307	0.332496	0.072419	-0.12179	0.374507	0.101682	0.45222	0.189792	0.492824	0.707961
1076.78	0.0164181	0.00963921	0.0102214								210	0.057671	0.109797	0.074136	0.039632	0.004312	0.018662	0.062289	0.083725	0.064243	0.096131	0.074117	0.065522	0.071827	0.114117	0.08638	0.053705	0.083975			13	0.264913	0.343946	0.824168	0.838676	0.543435	0.353484	0.249211	0.179211	0.430767	0.100729	0.496271	0.201332	0.782684	0.504856
1086.49	0.0159888	0.00974779	0.010335								213	0.055711	0.140769	0.061778	0.067063	-0.00023	0.03212	0.061219	0.064595	0.043879	0.060419	0.077484	0.045396	0.093752	0.103389	0.10229	0.04837	0.057642			13.2	0.252265	0.155673	0.764526	0.661583	0.384482	0.499932	0.021337	0.287622	0.350099	0.208087	0.739327	0.384235	0.468661	0.522772
1096.2	0.0155666	0.0098534	0.0104453								216	0.050639	0.190878	0.05813	0.053074	-0.0227	0.027531	0.061279	0.081529	0.023049	0.078142	0.077665	0.050209	0.092299	0.09707	0.115645	0.051408	0.046303			13.4	0.259391	0.320133	0.83101	0.555146	0.328508	0.53977	0.468355	0.042981	0.294068	0.188389	0.64426	0.285289	0.269943	0.593976
1105.91	0.0151517	0.00995602	0.0105521								219	0.049256	0.158784	0.049141	0.079833	0.003267	0.039461	0.067159	0.069299	0.04111	0.066864	0.071434	0.038373	0.085602	0.108777	0.099469	0.049358	0.066058			13.6	0.209223	0.47956	0.824493	0.653904	0.323551	0.383832	0.963785	-0.11641	0.067203	0.105341	0.52458	0.23415	0.087388	0.564818
1115.62	0.0147442	0.0100556	0.0106554								222	0.063535	0.141892	0.070202	0.057974	-0.03819	0.007649	0.060708	0.064595	0.066133	0.069281	0.094214	0.046069	0.069463	0.113598	0.100181	0.046933	0.059414			13.8	0.275145	0.171749	0.996175	0.532065	0.461066	0.572779	0.994645	-0.17864	0.220245	0.084466	0.387669	0.469031	0.286415	0.500877
1125.33	0.0143442	0.0101522	0.0107552								225	0.066202	0.140203	0.060093	0.048245	-0.02401	0.021415	0.040568	0.066792	0.044109	0.056391	0.093957	0.034141	0.078455	0.110694	0.095962	0.032962	0.041038			14	0.310028	0.241062	0.992585	0.820386	0.400604	0.61053	0.544058	-0.1359	0.243676	0.073047	0.553375	0.650536	0.86839	0.586481
1135.04	0.0139519	0.0102458	0.0108516								228	0.063765	0.101917	0.050826	0.047382	0.016512	0.049864	0.052358	0.053932	0.03125	0.083781	0.065182	0.035587	0.066886	0.108104	0.085428	0.038936	0.04374			14.2	0.2174	0.153686	0.76106	0.645079	0.328266	0.516265	0.447045	-0.04501	0.397709	0.097806	0.519542	0.526681	0.373212	0.462241
1144.74	0.0135672	0.0103363	0.0109444								231	0.069966	0.132323	0.061217	0.043331	-0.0144	0.013155	0.05793	0.084976	0.004628	0.059613	0.091955	0.064237	0.071974	0.107076	0.091208	0.05974	0.076777			14.4	0.116542	-0.00949	0.792192	0.708204	0.576074	0.592419	0.116221	-0.09178	0.227475	0.106719	0.411515	0.561091	0.224539	0.483175
1154.45	0.0131903	0.0104238	0.0110338								234	0.064585	0.09516	0.072452	0.059889	-0.01439	0.021107	0.057402	0.050169	0.022781	0.071158	0.071359	0.051411	0.076619	0.101379	0.092222	0.046567	0.046635			14.6	0.301529	0.229789	0.893119	0.392542	0.538032	0.447045	0.35174	0.180793	0.357742	0.15042	0.375802	0.415477	0.294046	0.375673
1164.16	0.0128212	0.0105083	0.0111197								237	0.052733	0.140203	0.087334	0.06181	0.003627	0.017744	0.063767	0.067733	0.072872	0.059879	0.069553	0.073408	0.08218	0.086091	0.075817	0.044415	0.041918			14.8	0.361439	0.187403	1.10233	0.620583	0.927706	0.284742	0.230908	0.308872	0.305487	0.094793	0.284909	0.320545	0.234434	0.716701
1173.87	0.01246	0.0105897	0.0112021								240	0.06193	0.13739	0.105307	0.07544	0.011774	0.02019	0.056899	0.062714	0.048423	0.070352	0.062371	0.068248	0.09345	0.109215	0.103933	0.040949	0.061944			15	0.308613	0.262287	1.21602	0.328134	0.699538	0.283537	0.161974	0.190975	0.356307	0.090851	0.251833	0.522355	0.639277	0.671519
1183.58	0.0121065	0.0106681	0.0112811								243	0.072028	0.163851	0.092388	0.059283	-0.0047	0.007039	0.061444	0.058325	0.036765	0.081364	0.06376	0.046546	0.066614	0.121278	0.084075	0.068803	0.073571			15.2	0.235878	-0.04853	1.12381	0.568696	0.665746	0.344201	0.614605	0.366825	0.120753	0.076073	0.280572	0.354249	0.569663	0.520267
1193.29	0.0117609	0.0107435	0.0113565								246	0.065202	0.135135	0.086209	0.074292	0.000694	0.013463	0.043523	0.067733	0.019538	0.065253	0.081192	0.05711	0.094046	0.098908	0.114492	0.051794	0.066252			15.4	0.310397	0.250614	1.20877	0.404242	0.475041	0.410701	0.41974	0.352537	0.461489	0.221665	0.273734	0.382443	0.474063	0.419515
1203	0.0114231	0.0108159	0.0114286								249	0.071854	0.183556	0.085366	0.063889	-0.02194	0.033345	0.061323	0.066162	0.026224	0.074114	0.069998	0.091811	0.093722	0.105215	0.087361	0.079076	0.050467			15.6	0.10924	0.612645	1.03084	0.242507	0.402159	0.522943	0.263261	0.512959	0.416929	0.139396	0.560725	0.786716	0.834705	0.699081
1212.71	0.0110931	0.0108853	0.0114972								252	0.078147	0.146394	0.087051	0.075429	0.016696	0.01132	0.063832	0.063029	0.016677	0.06149	0.086077	0.074606	0.085353	0.105744	0.087316	0.060317	0.068804			15.8	0.087785	0.343704	1.02408	0.606963	0.141494	0.671368	0.095181	0.03215	0.156781	0.150694	0.423852	0.871383	0.291838	0.540403
1222.42	0.0107707	0.0109517	0.0115624								255	0.065551	0.165541	0.07273	0.083179	0.021978	0.015908	0.060322	0.052366	0.035151	0.063907	0.078189	0.064697	0.082498	0.103571	0.09913	0.068504	0.055577			16	0.09142	0.323327	0.934401	0.503054	0.161874	0.711295	0.600607	-0.10153	0.32729	0.138673	0.430859	0.955044	1.29317	0.846613
1232.13	0.0104561	0.0110152	0.0116242								258	0.063145	0.171174	0.074136	0.058848	-0.01782	0.010402	0.040482	0.074003	0.050099	0.071427	0.071242	0.053412	0.107071	0.110925	0.074673	0.064611	0.064989			16.2	0.053408	0.406955	0.936867	0.398357	0.598816	0.800094	0.722736	-0.06154	0.127319	0.140329	0.367658	1.08859	0.637528	0.888608
1241.84	0.010149	0.0110757	0.0116827								261	0.063379	0.192002	0.090703	0.062488	0.019604	0.029674	0.058775	0.071806	0.041944	0.077067	0.085535	0.056828	0.066146	0.111872	0.075907	0.061769	0.065997			16.4	0.228497	0.377592	1.00326	0.258668	0.656648	0.914906	0.451222	-0.00347	0.149563	0.15491	0.555825	0.616867	0.289897	0.744374
1251.55	0.00984944	0.0111332	0.0117379								264	0.061522	0.118809	0.076099	0.07021	-0.00821	0.02325	0.03137	0.082785	0.078265	0.060419	0.090049	0.056268	0.069047	0.096022	0.082215	0.065785	0.047023			16.6	0.044318	0.094108	0.929079	0.198097	0.787862	0.772558	0.714355	0.067441	0.277395	0.20186	0.401137	0.631003	0.713573	0.776065
1261.26	0.00955734	0.0111879	0.0117898								267	0.068856	0.131757	0.100253	0.064276	0.016178	0.03457	0.049693	0.048288	0.037637	0.092643	0.065078	0.055899	0.055485	0.119933	0.085509	0.049338	0.060953			16.8	0.021521	0.079413	1.06598	0.189312	0.830457	0.580088	0.522301	0.173777	0.221687	0.273996	0.568329	0.430937	0.574285	0.767167
1270.97	0.00927259	0.0112397	0.0118384								270	0.077166	0.203826	0.089579	0.036958	0.00407	0.018354	0.059551	0.068674	0.042678	0.080019	0.084064	0.065357	0.082944	0.099862	0.072367	0.06765	0.062642			17	0.16204	0.253521	1.06762	-0.02281	0.649679	0.670838	0.340946	-0.08304	0.285083	0.213512	0.638627	0.81299	0.784743	0.716586
1280.68	0.00899509	0.0112887	0.0118838								273	0.071891	0.147525	0.089019	0.063782	-0.028	0.024168	0.051565	0.037314	0.053732	0.072769	0.097402	0.036342	0.093021	0.122157	0.074803	0.078613	0.062863			17.2	0.265967	0.068782	0.872884	0.160381	0.671362	0.600715	0.802834	0.179202	0.425648	0.188019	0.553203	0.516429	1.01848	0.749926
1290.39	0.00872476	0.0113349	0.011926								276	0.067205	0.185811	0.098286	0.070419	0.023382	0.023558	0.042618	0.078706	0.06445	0.080559	0.069539	0.055175	0.080232	0.121222	0.089131	0.048375	0.066722			17.4	0.195226	0.300964	0.908037	0.415125	0.782617	0.429687	0.253837	-0.12937	0.057853	0.102452	0.399789	0.638463	0.725906	0.960452
1300.1	0.00846147	0.0113782	0.0119651								279	0.066168	0.162162	0.087616	0.082895	-0.00288	0.033038	0.040815	0.035118	0.08821	0.07492	0.075097	0.060474	0.096892	0.11463	0.078262	0.059796	0.095524			17.6	0.170623	-0.07308	0.788245	0.461955	1.07521	0.48571	0.220602	0.055739	0.18644	0.128258	0.463781	0.79495	1.07558	0.824911
1309.81	0.00820513	0.0114188	0.012001								282	0.063248	0.174552	0.11064	0.06068	-0.01051	0.033345	0.035382	0.069299	0.04404	0.076261	0.079489	0.06047	0.104006	0.111197	0.057647	0.044904	0.066036			17.8	0.457539	-0.02696	0.67647	0.293139	1.13838	0.373939	0.620834	-0.08114	0.127126	0.201033	0.563456	0.63953	0.593331	0.678547
1319.52	0.00795561	0.0114567	0.0120339								285	0.072352	0.208336	0.106428	0.072053	0.033986	0.018969	0.046487	0.069614	0.082304	0.078142	0.066796	0.069385	0.105333	0.105509	0.08134	0.035434	0.080614			18	0.539584	0.211924	0.65691	0.487125	1.10596	0.383594	0.218335	0.122413	0.127542	0.152609	0.690678	0.600485	0.851952	1.2896
1329.23	0.00771281	0.0114919	0.0120638								288	0.071629	0.197069	0.077224	0.069728	0.036886	0.017744	0.051028	0.022888	0.066729	0.066324	0.0954	0.054628	0.095802	0.114074	0.087864	0.052294	0.080248			18.2	0.358642	0.302118	0.763825	0.27702	0.669261	0.440856	0.406182	0.056422	0.188005	0.109491	0.653168	0.193975	0.302045	1.03098
1338.94	0.0074766	0.0115244	0.0120907								291	0.072321	0.163851	0.098846	0.072453	-0.00339	0.019272	0.014615	0.079962	0.050053	0.077336	0.094641	0.064346	0.082507	0.106422	0.078581	0.065348	0.088664			18.4	0.412839	0.391932	0.944699	0.165239	0.266155	0.405543	0.355214	0.131309	0.142444	0.202434	0.67187	0.346053	0.308753	1.11673
1348.65	0.00724685	0.0115543	0.0121146								294	0.07448	0.225785	0.113168	0.041184	0.019563	0.042215	0.04842	0.079332	0.02142	0.065788	0.079568	0.040721	0.083411	0.113501	0.087774	0.077856	0.082458			18.6	0.480888	0.263236	0.748715	0.37277	0.540949	0.350281	0.631199	0.263616	0.117624	0.096886	0.76421	0.504962	0.778935	1.28378
1358.36	0.00702345	0.0115816	0.0121356								297	0.067149	0.185245	0.092671	0.05693	-0.01487	0.016826	0.048645	0.071181	0.074303	0.081094	0.102408	0.039805	0.100938	0.120718	0.076046	0.055816	0.092313			18.8	0.407831	0.038457	0.960829	0.184525	0.6589	0.292086	0.502717	0.200012	0.077631	0.053212	0.765584	0.203336	0.941655	0.741494
1368.07	0.00680628	0.0116063	0.0121538								300	0.058462	0.176799	0.105868	0.053683	-0.00138	0.013463	0.050148	0.068984	0.026514	0.090226	0.078435	0.033863	0.094492	0.108292	0.062728	0.050491	0.085841			19	0.340887	-0.04699	0.920535	0.171854	0.241565	0.355284	0.517679	0.024348	0.120581	0.148573	0.549593	-0.07922	1.11783	1.0055
1377.78	0.00659519	0.0116286	0.0121692								303	0.060974	0.157095	0.101095	0.049512	0.009451	0.035791	0.031404	0.070865	0.075779	0.068205	0.113751	0.070631	0.101753	0.120824	0.09819	0.072799	0.067143			19.2	0.314387	0.167621	0.731765	0.059888	0.379331	0.441416	0.646475	0.059927	0.203118	0.183348	0.508475	0.277568	0.690671	1.12566
1387.49	0.00639007	0.0116483	0.0121819								306	0.078384	0.186934	0.105586	0.04869	-0.00835	0.022332	0.052462	0.058636	0.041837	0.073574	0.085613	0.057076	0.102867	0.114258	0.097352	0.082099	0.038447			19.4	0.34714	0.601273	0.654614	0.071266	0.933112	0.314975	0.289954	0.075844	0.176515	0.039965	0.443617	0.376375	0.875043	0.917378
1397.2	0.0061908	0.0116657	0.0121918								309	0.090775	0.150904	0.101095	0.059896	0.047114	0.009485	0.036158	0.055188	0.074876	0.056391	0.090256	0.079585	0.131753	0.117244	0.102535	0.059287	0.058201			19.6	0.400594	0.387318	0.643041	0.198649	0.986217	0.487189	0.221203	-0.04072	0.150004	0.077832	0.425757	0.405254	0.970116	0.476539
1406.91	0.00599723	0.0116806	0.0121991								312	0.082512	0.167796	0.096883	0.06756	0.044022	0.008874	0.041834	0.070865	0.087369	0.068741	0.093615	0.051555	0.103122	0.103152	0.092941	0.071012	0.057432			19.8	0.284596	0.289843	0.622764	0.236789	0.13945	0.658709	0.26352	-0.14258	0.06711	0.270385	0.436477	0.289077	1.00792	0.684869
1416.62	0.00580924	0.0116932	0.0122038								315	0.077284	0.17962	0.09941	0.070793	0.026089	0.019887	0.046019	0.066162	0.060908	0.083781	0.085735	0.054194	0.115096	0.120915	0.095676	0.073777	0.085248			20	0.215635	0.377087	0.587315	0.279641	0.004476	0.613371	0.390817	0.013219	0.16047	0.2366	0.386225	0.487654	0.530563	0.558917
1426.33	0.00562671	0.0117034	0.0122059								318	0.074141	0.135135	0.112047	0.066221	0.035958	0.040076	0.039711	0.084036	0.039366	0.089686	0.101011	0.04846	0.094678	0.114452	0.055022	0.05336	0.094965			20.2	0.321525	0.501031	0.501461	0.014431	0.103703	0.575058	0.692125	0.063194	0.168132	0.183514	0.376423	0.436484	1.08951	0.765827
1436.04	0.00544951	0.0117114	0.0122056								321	0.066657	0.179054	0.105025	0.054834	0.01312	0.019272	0.057844	0.067733	0.054597	0.063907	0.093686	0.04231	0.09555	0.130712	0.078936	0.052366	0.065078			20.4	0.378227	0.564371	0.532205	0.317841	0.442877	0.525801	0.464879	-0.05155	0.143448	0.16621	0.498427	0.328653	1.0165	0.64991
1445.75	0.00527752	0.0117171	0.0122028								324	0.06651	0.181309	0.082279	0.070063	0.014382	0.03151	0.054234	0.071496	0.060571	0.075455	0.097555	0.05675	0.11559	0.11801	0.071864	0.066568	0.060892			20.6	0.385049	0.632259	0.548132	0.300863	0.452659	0.542005	0.463194	-0.01952	0.20204	0.183477	0.495784	0.403061	1.00129	0.477919
1455.46	0.0051106	0.0117207	0.0121975								327	0.067828	0.198201	0.111765	0.083895	-0.01604	0.033345	0.039017	0.078391	0.077057	0.06149	0.093241	0.062857	0.103155	0.133013	0.082775	0.07438	0.066562			20.8	0.517294	0.264945	0.540284	0.509751	0.13769	0.526771	0.428622	-0.04557	0.425504	0.098974	0.367584	0.707697	0.602715	0.337682
1465.17	0.00494863	0.011722	0.01219								330	0.065703	0.144147	0.133387	0.084991	0.02822	0.025696	0.028302	0.041077	0.074012	0.06149	0.105005	0.054918	0.121229	0.105444	0.090476	0.068664	0.073892			21	0.502266	0.334675	0.640163	0.393151	0.399055	0.556684	0.05365	-0.05157	0.09026	0.100457	0.356525	0.793474	0.482413	0.276148
1474.87	0.0047915	0.0117213	0.0121801								333	0.070894	0.168353	0.100813	0.076864	-0.00282	0.032427	0.082255	0.060833	0.051506	0.060149	0.095699	0.062979	0.098594	0.098383	0.075233	0.076455	0.059076			21.2	0.589143	0.218964	0.754046	0.182496	0.271001	0.57824	0.041534	-0.26085	0.18226	0.130825	0.252162	0.605634	0.333916	0.278793
1484.58	0.00463907	0.0117185	0.012168								336	0.083653	0.207204	0.098286	0.079905	0.00849	0.017134	0.051773	0.066792	0.014626	0.084047	0.1126	0.046898	0.123444	0.107385	0.075817	0.036	0.071141			21.4	0.851899	0.306339	0.662284	0.169086	0.408499	0.36752	-0.08028	-0.08893	0.263212	0.156146	0.355514	0.575604	0.474352	0.079398
1494.29	0.00449123	0.0117137	0.0121537								339	0.074402	0.238176	0.112047	0.080738	0.01754	0.029982	0.031534	0.059266	0.051422	0.057463	0.099041	0.045973	0.114787	0.105034	0.071782	0.0632	0.060067			21.6	0.816925	0.351393	0.685545	0.086266	0.595628	0.399221	0.31627	0.008605	0.308098	0.093154	0.269499	0.397022	0.605568	-0.12648
1504	0.00434786	0.0117069	0.0121372								342	0.059706	0.209459	0.121314	0.070358	-0.00256	0.022943	0.052991	0.043899	0.067127	0.069281	0.102889	0.046602	0.101201	0.133801	0.071513	0.051243	0.057421			21.8	0.684116	0.501068	0.614076	0.286065	0.098897	0.460765	0.638544	-0.05203	0.327502	0.043143	0.385804	0.318497	0.541932	0.066307
1513.71	0.00420884	0.0116982	0.0121186								345	0.060335	0.199324	0.119907	0.099264	-0.00359	0.025393	0.040018	0.074003	0.054375	0.084587	0.109241	0.04507	0.11194	0.112113	0.056175	0.063664	0.059298			22	0.773429	0.36882	0.507986	0.393592	0.146311	0.398781	0.689799	-0.09063	0.331398	0.143115	0.239948	0.263063	0.552079	0.262061
1523.42	0.00407407	0.0116875	0.012098								348	0.061151	0.211149	0.098286	0.0747	0.003468	0.030284	0.049992	0.055814	-0.00237	0.049946	0.093227	0.070244	0.099439	0.12135	0.086499	0.035238	0.07603			22.2	0.730859	0.401755	0.538589	0.260272	0.23225	0.502811	0.750425	-0.0956	0.507085	0.117942	0.361672	0.42044	0.670665	0.210061
1533.13	0.00394341	0.011675	0.0120754								351	0.069364	0.203269	0.090703	0.094439	0.045159	0.047418	0.07053	0.059577	0.056961	0.046724	0.091242	0.053156	0.102259	0.091116	0.099306	0.073798	0.055904			22.4	0.644396	0.129166	0.512621	0.462567	-0.07532	0.559192	0.982534	-0.10572	0.333306	0.290609	0.579184	0.414037	0.689481	0.318113
1542.84	0.00381677	0.0116607	0.0120509								354	0.082048	0.193133	0.119347	0.076676	0.02212	0.033038	0.043402	0.065221	0.056448	0.053435	0.093334	0.046034	0.101309	0.119583	0.075134	0.036727	0.036614			22.6	0.551557	0.122907	0.633402	0.421586	0.16732	0.501149	0.397461	-0.02555	0.319934	0.092888	0.363604	0.2675	0.359861	0.351127
1552.55	0.00369404	0.0116446	0.0120244								357	0.078534	0.197635	0.104743	0.064591	0.041022	0.025696	0.028051	0.073377	0.044453	0.067399	0.081901	0.057015	0.115072	0.128463	0.095369	0.052443	0.076218			22.8	0.764487	0.01818	0.884822	0.585931	0.419124	0.584301	0.592115	-0.14258	0.388584	0.048589	0.378617	0.426836	0.910688	0.145412
1562.26	0.0035751	0.0116267	0.0119962								360	0.086323	0.17962	0.130859	0.078025	-0.01253	0.025696	0.04345	0.052366	0.067777	0.075455	0.067277	0.054076	0.091298	0.115087	0.088898	0.06319	0.070382			23	0.998608	-0.07188	1.02961	0.104708	0.742909	0.550915	0.619629	0.168675	0.50096	0.112343	0.247862	0.318671	1.30342	0.103952
1571.97	0.00345985	0.0116072	0.0119661								363	0.085108	0.188066	0.12019	0.076981	0.02059	0.023558	0.034056	0.066792	0.06575	0.058538	0.077904	0.062992	0.109777	0.107173	0.089528	0.03616	0.074524			23.2	0.770863	0.089033	0.885591	0.212976	0.837668	0.524305	0.686498	-0.13832	0.224116	0.145394	0.364691	0.241149	1.07728	0.147599
1581.68	0.00334819	0.011586	0.0119343								366	0.07639	0.204958	0.09941	0.063584	0.002097	0.035791	0.052029	0.047347	0.048492	0.067935	0.069735	0.054202	0.112378	0.121997	0.074857	0.087341	0.05334			23.4	0.568634	0.069336	0.98218	0.795363	0.520722	0.53946	0.516601	0.030268	0.351476	0.115355	0.245259	0.347684	0.60227	0.655648
1591.39	0.00324002	0.0115632	0.0119008								369	0.073249	0.181867	0.11008	0.068073	-0.00094	0.01071	0.037492	0.062088	0.046786	0.059879	0.079404	0.049762	0.100344	0.109646	0.102069	0.056733	0.041353			23.6	0.545138	0.108364	0.986322	0.689853	0.147824	0.516766	0.809098	0.121505	0.262882	0.150718	0.357149	0.450548	0.30364	0.386344
1601.1	0.00313523	0.0115388	0.0118656								372	0.072994	0.173986	0.103058	0.061033	-0.011	0.037323	0.042089	0.080903	0.01214	0.065788	0.074455	0.03905	0.08236	0.109074	0.097352	0.070992	0.060942			23.8	0.5692	0.500426	0.991684	0.682723	0.359507	0.366916	0.782087	0.013763	0.442036	0.153121	0.399681	0.257407	0.551652	0.155487
1610.81	0.00303374	0.0115129	0.0118288								375	0.087314	0.17962	0.102498	0.078001	0.01068	0.033345	0.033051	0.041392	0.041638	0.058268	0.071057	0.040296	0.094342	0.094703	0.081332	0.045491	0.075326			24	0.52348	0.520036	1.12851	0.47581	0.480845	0.258671	0.523408	0.107879	0.549484	0.114624	0.540559	0.141091	0.297018	0.199321
1620.52	0.00293544	0.0114855	0.0117905								378	0.092763	0.17511	0.141811	0.078419	0.011223	0.045583	0.046561	0.056754	0.060403	0.056927	0.099002	0.048529	0.092697	0.125205	0.093109	0.048885	0.077929			24.2	0.554721	0.465432	1.08661	0.397317	0.577786	0.323728	0.165242	0.050534	0.538893	0.245083	0.500077	0.281629	0.86776	0.245021
1630.23	0.00284024	0.0114567	0.0117507								381	0.080057	0.175676	0.122717	0.07756	0.022772	0.03518	0.050417	0.031355	0.048599	0.04699	0.105357	0.045443	0.089159	0.097383	0.082885	0.057603	0.073383			24.4	0.620962	0.096616	0.834608	0.270752	0.608278	0.316131	0.357457	0.715017	0.163581	0.335849	0.506524	0.03174	0.95253	-0.25062
1639.94	0.00274806	0.0114264	0.0117094								384	0.075175	0.208894	0.132826	0.07431	-0.00251	0.036708	0.057376	0.061458	0.039228	0.05424	0.085058	0.054827	0.082716	0.102526	0.077988	0.036773	0.076096			24.6	0.677489	0.396863	0.653315	0.367856	0.370339	0.4088	0.623383	0.269641	0.150118	0.308571	0.408016	0.157075	0.977477	-0.02589
1649.65	0.0026588	0.0113948	0.0116668								387	0.076275	0.171174	0.095198	0.05582	0.014983	0.037626	0.052055	0.071806	0.028304	0.055586	0.084249	0.063942	0.097303	0.096044	0.08741	0.056202	0.095851			24.8	0.71267	0.038101	0.660083	0.277527	0.345812	0.384335	0.877264	0.2367	0.324934	0.463829	0.610312	0.349369	0.926572	-0.04605
1659.36	0.00257238	0.0113618	0.0116227								390	0.071305	0.179054	0.101095	0.059776	0.025964	0.043132	0.032197	0.07024	0.053556	0.02712	0.097491	0.037857	0.093234	0.103001	0.091036	0.05096	0.053872			25	0.552144	0.018063	0.565338	0.146697	0.044346	0.49063	1.14824	0.373692	0.203331	0.432925	0.664968	0.34496	0.958731	0.47413
1669.07	0.00248871	0.0113275	0.0115773								393	0.082936	0.166664	0.126087	0.076426	-0.01373	0.03518	0.026296	0.034492	0.043359	0.037323	0.100947	0.055583	0.090261	0.111347	0.082852	0.061007	0.081489			25.2	0.35248	0.080621	0.747087	0.204263	-0.11535	0.414645	0.983899	0.43952	0.103093	0.334042	0.560042	0.320031	1.05005	0.399772
1678.78	0.00240771	0.011292	0.0115307								396	0.080858	0.169485	0.110362	0.07093	0.011382	0.043132	0.041851	0.057695	0.086894	0.057463	0.081125	0.059923	0.089084	0.09383	0.092434	0.032705	0.056646			25.4	0.620636	0.308933	0.950748	0.378522	-0.24945	0.293485	0.876817	0.288237	0.417567	0.343569	0.331954	0.380822	0.8851	0.563959
1688.49	0.00232931	0.0112553	0.0114828								399	0.07606	0.16723	0.097161	0.078131	0.014323	0.021107	0.028891	0.059892	0.039764	0.053169	0.082083	0.047523	0.079468	0.105544	0.064539	0.037983	0.051724			25.6	0.714549	0.078215	1.03162	0.574651	-0.23088	0.412701	0.95635	0.402356	0.473119	0.298169	0.491322	0.320894	0.269686	0.149535
1698.2	0.00225341	0.0112173	0.0114337								402	0.074156	0.192568	0.106428	0.082785	0.023499	0.019272	0.032605	0.050484	0.078457	0.062566	0.099889	0.037926	0.08494	0.099187	0.098963	0.062124	0.067868			25.8	0.597539	0.236019	0.760442	0.526313	0.058675	0.590728	0.500996	0.253815	0.28131	0.277537	0.635194	0.269985	0.577241	0.433016
1707.91	0.00217996	0.0111782	0.0113834								405	0.090476	0.185811	0.133951	0.071707	0.024434	0.053842	0.041803	0.058325	0.006579	0.058538	0.102596	0.053304	0.104863	0.095963	0.098231	0.061352	0.0896			26	0.633848	0.217777	0.648235	0.653699	0.185428	0.523228	0.653576	0.2251	0.404384	0.234626	0.617736	0.266553	0.483572	0.489854
1717.62	0.00210886	0.011138	0.0113321								408	0.104222	0.188066	0.096318	0.087083	0.023181	0.009792	0.039087	0.049859	0.055132	0.04699	0.085296	0.047479	0.089305	0.100644	0.09001	0.046892	0.071827			26.2	0.78007	0.496216	0.852142	0.404415	0.079047	0.407843	0.644704	0.531304	0.095042	0.159035	0.71187	0.472969	0.359897	0.612068
1727.33	0.00204006	0.0110967	0.0112797								411	0.098717	0.149215	0.130581	0.111696	0.022412	0.036098	0.035018	0.052992	0.00944	0.048335	0.090893	0.040396	0.095059	0.108408	0.100728	0.057273	0.082275			26.4	0.641084	0.71354	0.702552	0.175571	0.45578	0.403783	0.443282	0.218929	-0.00717	0.381351	0.810036	0.386687	0.436952	0.664137
1737.04	0.00197347	0.0110544	0.0112262								414	0.097732	0.209459	0.122435	0.080155	0.002206	0.030592	0.022908	0.061148	0.068213	0.058268	0.090662	0.052787	0.092991	0.100384	0.087181	0.049307	0.06561			26.6	0.487149	0.645713	0.540449	0.132766	0.56324	0.519729	0.510433	0.563893	0.316852	0.324346	0.676249	0.39977	0.783609	0.95953
1746.75	0.00190904	0.0110111	0.0111718								417	0.101998	0.182432	0.113732	0.084881	-0.00714	0.002753	0.042991	0.078081	0.065406	0.037863	0.082888	0.026836	0.096674	0.110784	0.114635	0.045182	0.049083			26.8	0.364746	0.576114	0.38728	0.217341	0.557406	0.531032	0.35295	0.356758	0.192759	0.274632	0.837169	0.655785	0.75834	0.273651
1756.46	0.00184669	0.0109668	0.0111164								420	0.106659	0.211149	0.110922	0.096545	0.045376	0.040379	0.052908	0.039196	0.03356	0.04753	0.096212	0.049063	0.079618	0.096	0.107142	0.053777	0.071052			27	0.412516	0.372106	0.606354	0.069662	0.443839	0.68087	0.603795	0.050844	0.310402	0.473997	0.405352	0.378874	0.988465	0.267913
1766.17	0.00178636	0.0109215	0.0110601								423	0.093352	0.188623	0.117662	0.070152	-0.01793	0.027531	0.028701	0.034492	0.025466	0.044573	0.102265	0.044519	0.092422	0.088402	0.119132	0.063839	0.094594			27.2	0.368084	-0.0324	0.757015	-0.01912	0.159526	0.672953	0.981926	0.364535	0.361363	0.498913	0.502871	0.542907	1.15637	0.319862
1775.88	0.00172799	0.0108754	0.011003								426	0.092486	0.181867	0.129457	0.075758	0.040462	0.025696	0.03601	0.049859	0.054038	0.024703	0.097701	0.050973	0.08645	0.105778	0.102989	0.064642	0.089439			27.4	0.261965	-0.01232	0.583127	0.324822	0.351317	0.496862	0.054179	0.56662	0.492588	0.544763	0.265039	0.685372	1.22045	0.192338
1785.59	0.00167151	0.0108283	0.010945								429	0.11337	0.148649	0.100531	0.083131	0.005114	0.031202	0.032999	0.094073	0.0581	0.036787	0.101649	0.05705	0.08446	0.106016	0.091813	0.066347	0.059569			27.6	0.256075	0.02672	0.674123	0.108275	0.067461	0.502099	0.599632	0.445232	0.235205	0.664507	0.389149	0.490558	1.01562	0.508464
1795.3	0.00161687	0.0107804	0.0108862								432	0.107537	0.183556	0.103623	0.081696	0.020323	0.021107	0.035694	0.054563	0.028304	0.059879	0.086002	0.036941	0.071387	0.082899	0.114545	0.064931	0.058827			27.8	0.244789	0.223397	0.964898	0.02709	-0.11591	0.362897	0.495202	0.416712	0.279954	0.591763	0.3241	0.69578	0.521991	0.896407
1805.01	0.00156401	0.0107317	0.0108266								435	0.09714	0.166664	0.101938	0.079347	0.004914	0.040687	0.018597	0.049859	0.040919	0.051288	0.076928	0.027023	0.108543	0.07213	0.108164	0.036289	0.062033			28	0.291051	0.087489	0.915075	0.081569	0.006871	0.359354	0.984951	0.471525	0.527117	0.503054	0.304617	0.384675	1.08459	0.401573
1814.71	0.00151288	0.0106822	0.0107663								438	0.091031	0.16723	0.113168	0.071467	-0.00084	0.048028	0.015841	0.047037	0.060785	0.044573	0.085303	0.02724	0.087175	0.11883	0.126678	0.065322	0.073328			28.2	0.237155	0.376337	0.89719	0.136488	0.048351	0.570061	1.00065	0.182822	0.222504	0.427103	0.249814	0.635763	0.956965	0.401303
1824.42	0.00146341	0.010632	0.0107053								441	0.10115	0.175676	0.094634	0.073532	0.012627	0.036708	0.006252	0.044525	0.039894	0.056657	0.089903	0.020135	0.095107	0.101025	0.086895	0.046933	0.088371			28.4	0.215319	0.346888	0.939321	0.295167	0.107036	0.526511	0.999154	0.348045	0.113059	0.404391	0.342968	0.406249	0.924844	0.523387
1834.13	0.00141555	0.010581	0.0106437								444	0.106949	0.141892	0.102498	0.068707	-0.00877	0.03151	0.040919	0.05707	0.051047	0.051558	0.066578	0.049888	0.077808	0.095009	0.083466	0.07352	0.080093			28.6	0.241465	0.406611	0.65596	-0.07139	0.030949	0.542135	0.644019	0.48172	0.276727	0.384447	0.506361	0.286561	0.924634	0.124604
1843.84	0.00136926	0.0105294	0.0105814								447	0.110522	0.195946	0.094634	0.087843	0.016972	0.02325	0.026643	0.071181	0.055193	0.043232	0.081438	0.024054	0.09401	0.11352	0.107437	0.047628	0.070399			28.8	0.365191	0.31398	0.73747	0.141309	0.187627	0.594457	0.3251	0.343768	0.483135	0.352533	0.67477	0.381383	1.13468	0.246936
1853.55	0.00132449	0.0104771	0.0105185								450	0.110952	0.257323	0.088458	0.065988	0.00076	0.003061	0.045166	0.047662	0.06816	0.044843	0.061028	0.041298	0.087274	0.11807	0.101096	0.044538	0.056225			29	0.357729	0.124103	0.732962	0.46491	0.502803	0.588029	0.333054	0.525089	0.600207	0.252292	0.644297	0.458689	0.483581	0.422835
1863.26	0.00128118	0.0104241	0.0104551								453	0.102926	0.180743	0.104183	0.093426	0.039543	0.013766	0.005637	0.053622	0.059684	0.053704	0.083152	0.023169	0.08245	0.104706	0.091212	0.058494	0.083238			29.2	0.38611	0.259222	0.591531	0.634321	0.757724	0.541537	0.562179	0.570621	0.59864	0.401228	0.614275	0.66097	0.495074	0.384346
1872.97	0.00123929	0.0103705	0.0103911								456	0.104883	0.158784	0.103058	0.071851	-0.00752	0.028449	0.018163	0.059577	0.045111	0.04001	0.088941	0.051221	0.103074	0.115553	0.088011	0.025181	0.073056			29.4	0.40973	-0.08683	0.66722	0.490796	0.323796	0.358166	0.655066	0.300009	0.474103	0.30599	0.514619	0.744186	0.69118	0.423997
1882.68	0.00119877	0.0103164	0.0103266								459	0.106086	0.182432	0.11401	0.068063	0.020423	0.022332	0.037466	0.052992	0.051338	0.035712	0.087245	0.036177	0.0834	0.098471	0.087194	0.038132	0.091012			29.6	0.425194	0.065381	0.867199	0.21879	0.062253	0.282745	0.226503	0.581877	0.362812	0.277837	0.666167	0.660697	0.795157	0.379693
1892.39	0.00115958	0.0102617	0.0102617								462	0.118386	0.170608	0.104465	0.082587	0.030543	0.046803	0.014675	0.09031	0.041539	0.067935	0.103174	0.028785	0.079342	0.126606	0.095545	0.059374	0.074357			29.8	0.429502	-0.02723	1.07985	0.173476	0.148958	0.399044	0.386587	0.26915	0.268971	0.435096	0.470293	0.535338	1.00635	0.796402
1902.1	0.00112168	0.0102064	0.0101963								465	0.127711	0.219029	0.11289	0.069834	0.008808	0.036098	0.009896	0.041077	0.056762	0.02712	0.095172	0.044532	0.083711	0.121925	0.095046	0.015335	0.071633			30	0.281195	0.084414	0.810408	0.187289	0.228437	0.461382	0.538959	0.853473	0.093506	0.528708	0.618321	0.714371	0.856769	0.658411
1911.81	0.00108502	0.0101507	0.0101305								468	0.128363	0.148083	0.115977	0.078063	0.01678	0.01193	0.040447	0.043899	0.02425	0.06713	0.081224	0.044237	0.080214	0.117257	0.078785	0.046428	0.089788			30.2	0.333092	0.313768	0.733857	0.2436	0.000456	0.333237	0.742428	0.792291	0.213572	0.325057	0.464882	0.63447	0.454771	0.437967
1921.52	0.00104957	0.0100945	0.0100643								471	0.12926	0.118809	0.113732	0.101045	0.002691	0.026311	0.031223	0.073688	0.060082	0.052899	0.071887	0.036949	0.094184	0.099565	0.079925	0.038627	0.072326			30.4	0.199378	0.002317	0.542945	0.35974	0.601081	0.437601	0.870163	0.862337	0.359359	0.333144	0.519203	0.591611	0.672042	0.877191
1931.23	0.00101528	0.0100378	0.0099977								474	0.119343	0.186934	0.115977	0.059998	0.010095	0.040687	0.032683	0.033236	0.028924	0.057197	0.06914	0.051242	0.0911	0.137034	0.116491	0.047664	0.056098			30.6	0.159685	0.083208	0.717012	0.474053	0.602876	0.495686	1.00672	0.655302	0.319427	0.447515	0.536158	0.561769	0.225277	0.322972
1940.94	0.000982118	0.00998067	0.0099308								477	0.110111	0.172863	0.112047	0.072036	0.001855	0.031202	0.026534	0.055814	0.048117	0.031954	0.064662	0.032856	0.081353	0.118839	0.09346	0.04476	0.077602			30.8	0.221398	0.192603	0.925977	0.544985	0.369061	0.478671	0.72036	0.48305	0.343361	0.499619	0.646851	0.546003	0.691098	0.42547
1950.65	0.000950049	0.00992315	0.0098636								480	0.114143	0.157095	0.128896	0.092806	-0.00405	0.012848	0.034875	0.065851	0.074792	0.056121	0.098916	0.052271	0.080709	0.128429	0.093432	0.036963	0.049376			31	0.145792	-0.10796	1.03276	0.652816	0.246878	0.681755	0.525736	0.709444	0.325491	0.527968	0.555033	0.29651	0.961272	0.07106
1960.36	0.000919035	0.00986525	0.00979611								483	0.118464	0.189755	0.151361	0.081693	0.02573	0.031817	0.027943	0.05707	0.032902	0.044573	0.069703	0.036633	0.069646	0.10555	0.100173	0.049158	0.04906			31.2	0.058252	0.168613	1.02985	0.714662	0.201839	0.54751	0.838842	0.805578	0.240376	0.521298	0.369158	0.301331	0.323809	0.37524
1970.07	0.000889042	0.00980699	0.00972837								486	0.117688	0.164417	0.128614	0.086542	0.038524	0.01132	0.026248	0.045155	0.026323	0.04001	0.081563	0.040053	0.093024	0.099387	0.112317	0.053514	0.051939			31.4	0.072517	0.217196	0.79506	0.437792	0.21042	0.52186	1.19268	0.842522	0.182213	0.495434	0.529658	0.454869	0.233225	0.60706
1979.78	0.000860037	0.00974838	0.00966038								489	0.11662	0.219029	0.139006	0.097484	0.007972	0.037626	0.035711	0.060833	0.031923	0.051288	0.092874	0.031337	0.096925	0.096901	0.096914	0.038951	0.068417			31.6	0.08854	-0.14864	0.819722	0.327982	0.073192	0.745208	0.825446	0.750005	0.153309	0.388418	0.617625	0.202105	0.889696	0.506922
1989.49	0.000831988	0.00968946	0.00959219								492	0.117	0.161039	0.11345	0.079587	0.016696	0.027839	0.006603	0.039821	0.066156	0.06713	0.092414	0.059958	0.077035	0.123879	0.101738	0.042041	0.05375			31.8	0.160168	0.276607	0.974526	0.407028	0.228917	0.841099	1.19064	0.65847	0.394242	0.436535	0.478317	0.382711	0.781304	0.282145
1999.2	0.000804862	0.00963024	0.0095238								495	0.112485	0.149772	0.123842	0.096771	0.029139	0.032427	0.025646	0.046722	0.012546	0.053704	0.069414	0.047657	0.081437	0.119224	0.0886	0.045383	0.037932			32	0.248925	-0.05342	0.962116	0.556395	0.296626	0.683955	0.891129	0.334377	0.631375	0.510598	0.287966	0.795806	0.810016	0.122903
2008.91	0.000778631	0.00957074	0.00945525								498	0.11232	0.189189	0.119629	0.09147	0.003585	0.02386	0.002881	0.076825	0.021152	0.058268	0.07583	0.030738	0.08903	0.10459	0.111418	0.038725	0.066374			32.2	0.271237	0.329571	1.02726	0.356729	0.407341	0.593153	0.516218	0.322094	0.333825	0.389403	0.359771	0.730578	0.886724	0.490921
2018.62	0.000753264	0.00951099	0.00938656								501	0.113398	0.166106	0.115695	0.107987	-0.01105	0.002753	0.016603	0.047662	0.035794	0.06176	0.10788	0.038681	0.087472	0.121065	0.092017	0.042793	0.062758			32.4	0.144858	0.683007	1.08475	0.404261	0.251841	0.664888	0.612591	0.361264	0.511426	0.463541	0.622923	0.731938	1.33414	0.81705
2028.33	0.000728733	0.009451	0.00931773								504	0.111529	0.184122	0.129174	0.094309	-0.00827	0.018662	0.011417	0.039511	0.070654	0.049946	0.093989	0.054055	0.070191	0.117372	0.11011	0.077243	0.056358			32.6	0.072022	0.273156	1.14545	0.800417	0.274104	0.655879	0.789457	0.657857	0.442706	0.435793	0.376089	0.90849	1.19995	0.92674
2038.04	0.000705011	0.00939079	0.00924881								507	0.113348	0.168353	0.121314	0.078536	0.00671	0.034873	0.002262	0.044525	0.053266	0.055586	0.076689	0.044814	0.065834	0.119236	0.076864	0.048246	0.085375			32.8	0.147463	0.410121	1.05414	0.5302	0.167825	0.53375	0.84003	0.681527	0.274204	0.538864	0.483483	0.722447	1.09015	0.687767
2047.75	0.000682071	0.00933039	0.0091798								510	0.113875	0.168353	0.128054	0.067861	0.014557	0.021107	0.004186	0.062088	0.071901	0.051288	0.11006	0.030278	0.07423	0.115715	0.098321	0.051192	0.072724			33	0.101127	0.449859	1.34556	0.322946	0.347032	0.38379	0.882242	0.701556	0.503305	0.385533	0.471547	0.410848	1.09192	0.429716
2057.46	0.000659888	0.0092698	0.00911072								513	0.11814	0.179054	0.115977	0.084525	-0.01447	-0.0052	0.029117	0.060833	0.009922	0.049677	0.093929	0.057358	0.080682	0.100397	0.103226	0.038333	0.089423			33.2	0.095964	0.057653	1.33047	0.073769	0.28253	0.470866	0.674939	0.71281	0.578263	0.387748	0.376006	0.346184	0.897037	0.053132
2067.17	0.000638436	0.00920905	0.0090416								516	0.117028	0.161039	0.104183	0.08632	0.016621	0.037323	0.00916	0.06428	0.048286	0.045918	0.103875	0.037028	0.077697	0.110787	0.075605	0.073983	0.071822			33.4	0.166387	0.419603	1.05327	0.433731	0.147474	0.566991	0.515444	0.828281	0.485683	0.365208	0.48914	0.670249	0.924289	0.381252
2076.88	0.000617691	0.00914816	0.00897246								519	0.117642	0.171174	0.110922	0.086984	-0.01503	0.006121	0.005069	0.051425	0.036451	0.051018	0.108949	0.049775	0.091304	0.085773	0.071983	0.053195	0.066346			33.6	0.322714	0.327546	1.05787	0.35724	0.692389	0.385208	0.77945	0.39958	0.409602	0.484248	0.495655	0.666175	0.973115	0.530161
2086.59	0.000597631	0.00908713	0.0089033								522	0.1189	0.15935	0.107835	0.075162	0.003251	0.02019	0.003003	0.037629	0.060479	0.061225	0.083095	0.025552	0.084853	0.11074	0.090337	0.036474	0.044365			33.8	0.276822	0.566139	0.764618	0.224267	0.56774	0.345054	0.460334	0.419778	0.559612	0.415235	0.55812	0.386682	1.43013	0.744098
2096.3	0.000578232	0.009026	0.00883415								525	0.118626	0.184122	0.101655	0.079357	0.00234	0.013766	0.000858	0.032926	0.031594	0.066324	0.084901	0.051221	0.091061	0.120659	0.101489	0.047814	0.073654			34	0.023667	0.478717	0.743269	0.435136	0.472248	0.457237	0.538199	0.538749	0.517192	0.414511	0.512029	0.336133	0.913276	0.606586
2106.01	0.000559472	0.00896477	0.00876503								528	0.115891	0.177365	0.101373	0.081734	0.027836	0.039769	0.018714	0.054247	0.058804	0.06149	0.097562	0.065496	0.069196	0.100215	0.104616	0.039651	0.067896			34.2	-0.00864	0.287877	0.669501	0.309305	0.275376	0.602513	0.525105	0.326099	0.407013	0.436062	0.399262	0.273346	0.750028	0.74611
2115.72	0.00054133	0.00890346	0.00869594								531	0.108229	0.229164	0.105868	0.058557	-0.00117	0.045275	0.025832	0.035433	0.048653	0.038668	0.095635	0.058113	0.100221	0.102185	0.097225	0.023714	0.060898			34.4	0.107325	0.372633	0.695159	0.521445	0.468904	0.687749	0.187971	0.466028	0.537961	0.533489	0.688707	0.158719	0.68394	1.21806
2125.43	0.000523787	0.00884209	0.00862691								534	0.112298	0.239865	0.137881	0.077734	0.010513	0.027839	0.020828	0.032926	0.049104	0.049946	0.093237	0.042956	0.075207	0.108411	0.102809	0.029033	0.064989			34.6	0.114952	0.535222	0.60607	0.397037	0.390529	0.509267	1.00246	0.436886	0.302105	0.425131	0.339187	0.375428	0.81045	1.13477
2135.14	0.000506822	0.00878067	0.00855796								537	0.116853	0.161039	0.111205	0.069686	0.005708	0.01132	0.016196	0.05111	0.050321	0.052093	0.099315	0.044992	0.082593	0.09818	0.104473	0.032684	0.065892			34.8	0.072477	0.14884	0.572145	0.385692	0.318691	0.368963	1.00724	0.99264	0.497767	0.592111	0.388702	0.384205	1.22884	0.96017
2144.84	0.000490415	0.00871921	0.00848909								540	0.12349	0.189755	0.139848	0.088895	0.016345	0.016826	0.007496	0.047347	0.040024	0.036517	0.0981	0.049007	0.084769	0.128789	0.099359	0.030779	0.054138			35	0.089724	0.328324	0.424814	0.561308	0.076452	0.239887	1.44523	0.486822	0.532225	0.44371	0.529371	0.284656	1.34953	0.842887
2154.55	0.00047455	0.00865774	0.00842032								543	0.128347	0.197069	0.115135	0.079693	-0.0163	0.009485	-0.00122	0.03794	0.010702	0.071963	0.092696	0.03971	0.094103	0.09611	0.066219	0.031165	0.082945			35.2	0.05546	0.121051	0.58413	0.868336	0.030271	0.349359	0.931274	0.725055	0.454729	0.481669	0.205791	0.467934	1.38713	0.320898
2164.26	0.000459206	0.00859625	0.00835167								546	0.118838	0.211715	0.123277	0.074477	0.03478	0.012848	-0.0023	0.0508	0.030026	0.056121	0.111891	0.046134	0.089452	0.101363	0.100258	0.058154	0.068295			35.4	0.037696	0.399766	0.702558	0.50404	-0.16548	0.430281	1.27668	0.742785	0.534663	0.363878	0.234059	0.378955	0.917929	0.416779
2173.97	0.000444368	0.00853477	0.00828315								549	0.118053	0.181309	0.090143	0.063752	-0.01565	0.019887	0.006023	0.026341	0.013326	0.02712	0.104524	0.037961	0.107503	0.111435	0.076463	0.034811	0.091505			35.6	0.200712	0.776529	0.658329	0.530642	0.069315	0.424018	0.84402	0.483277	0.689185	0.308574	0.540381	0.506554	0.485985	0.693578
2183.68	0.000430019	0.00847332	0.00821477								552	0.128135	0.148649	0.145463	0.07268	0.007237	0.059041	0.003904	0.022888	0.025971	0.052093	0.112575	0.034267	0.102921	0.07829	0.08107	0.029255	0.055976			35.8	0.233699	0.972476	0.677321	0.711049	0.082024	0.495838	0.481636	0.838177	0.677618	0.487769	0.7476	0.478929	0.587167	1.16124
2193.39	0.000416141	0.00841189	0.00814654								555	0.127739	0.164417	0.128614	0.074012	-0.00445	0.025086	0.013194	0.063029	-0.00806	0.059344	0.11778	0.044406	0.073859	0.088634	0.092185	0.026464	0.057615			36	0.010321	0.824969	0.567878	0.391743	0.158246	0.414407	0.26665	0.675875	0.78809	0.429382	0.553541	0.331162	1.00048	0.752091
2203.1	0.00040272	0.00835051	0.00807848								558	0.115292	0.153716	0.135914	0.072601	0.001379	0.014683	0.010533	0.028222	0.02988	0.050482	0.116238	0.048764	0.082462	0.096851	0.092393	0.046227	0.065383			36.2	-0.00105	0.473549	0.536574	0.253318	0.167599	0.377236	0.286452	0.579333	0.927888	0.459282	0.779522	0.472621	0.661946	0.752617
2212.81	0.000389741	0.00828919	0.0080106								561	0.101356	0.186377	0.124402	0.068245	-0.00531	0.033652	0.01133	0.048288	0.002785	0.051288	0.085093	0.053347	0.084472	0.068378	0.081606	0.02065	0.05968			36.4	0.169884	-0.08093	0.813603	0.200377	0.232153	0.330781	0.321844	1.06369	0.737189	0.476958	0.563575	0.587218	0.666886	0.622497
2222.52	0.000377188	0.00822793	0.00794291								564	0.09839	0.134569	0.123559	0.075029	-0.01462	0.021107	0.018514	0.033866	0.021527	0.048871	0.089304	0.053851	0.085743	0.0841	0.106603	0.024126	0.023121			36.6	0.185987	0.065659	1.09719	0.344295	0.450461	0.484392	0.482462	0.786432	0.626503	0.428496	0.706729	0.352467	0.465138	0.704775
2232.23	0.000365048	0.00816675	0.00787542								567	0.110868	0.171731	0.135072	0.089717	0.017858	0.018354	0.011235	0.04484	0.011016	0.035712	0.098678	0.064463	0.09217	0.100119	0.100311	0.02153	0.059946			36.8	0.123944	0.063032	0.804996	0.469213	0.338433	0.561186	0.877139	0.746698	0.781677	0.566987	0.729136	0.47365	0.607528	0.450136
2241.94	0.000353307	0.00810567	0.00780814								570	0.113367	0.168353	0.116537	0.082491	-0.0055	0.028449	-0.01183	0.041703	0.021725	0.053704	0.089265	0.045943	0.110182	0.083649	0.101546	0.048607	0.054215			37	0.149942	0.034758	0.752523	0.514633	0.512133	0.469097	0.801638	0.591685	0.747152	0.424909	0.882645	0.641219	0.524249	0.038487
2251.65	0.000341951	0.00804468	0.00774108								573	0.103241	0.181309	0.133951	0.084203	-0.00719	0.033038	-0.01208	0.048288	0.012569	0.049946	0.110602	0.040856	0.098867	0.075848	0.090848	0.028147	0.074878			37.2	0.120163	0.646784	0.75768	0.499	0.627886	0.586728	1.03449	0.783093	0.955936	0.402517	0.903216	0.494095	0.713824	0.269097
2261.36	0.000330968	0.00798381	0.00767426								576	0.107659	0.129502	0.114575	0.070313	-0.00279	0.025696	-0.00407	0.031985	-0.00884	0.044307	0.110972	0.052944	0.096212	0.077796	0.08674	0.05629	0.068455			37.4	0.05044	0.042354	0.573169	0.756149	0.376541	0.538842	0.569305	0.562446	0.776449	0.459651	1.04072	0.573349	0.578947	0.182695
2271.07	0.000320346	0.00792306	0.00760767								579	0.108653	0.176242	0.115977	0.071193	0.01678	0.036098	-0.01136	0.032926	-0.02294	0.038398	0.104873	0.040066	0.093776	0.08934	0.085926	0.038915	0.050666			37.6	0.003839	-0.02424	0.680095	0.388079	0.40119	0.564467	0.169685	0.515795	0.562831	0.448483	0.862877	0.4913	0.993695	0.720764
2280.78	0.000310072	0.00786243	0.00754134								582	0.104808	0.160473	0.122435	0.080761	-0.00816	0.022943	-0.00055	0.045466	0.023286	0.04726	0.111122	0.029449	0.086309	0.079756	0.10229	0.029661	0.074463			37.8	-0.00404	0.411772	0.86719	0.451918	0.578181	0.440363	0.53823	0.630636	0.719164	0.326971	0.910539	0.647664	1.47782	0.715366
2290.49	0.000300135	0.00780195	0.00747527								585	0.110528	0.148649	0.131424	0.095758	-0.01304	0.040687	0.009134	0.036373	0.014902	0.051823	0.116359	0.018447	0.096542	0.077127	0.0925	0.031716	0.049509			38	0.044057	0.572116	0.870747	0.563371	0.652327	0.394449	0.237439	0.362099	0.953296	0.346036	0.957297	0.653148	0.523631	0.611326
2300.2	0.000290523	0.00774162	0.00740946								588	0.118227	0.170042	0.122157	0.093912	-0.01819	0.047418	0.005607	0.032611	0.017013	0.058268	0.099233	0.026129	0.097534	0.075288	0.102351	0.015737	0.07547			38.2	-0.00015	0.143882	1.02034	0.581962	0.592389	0.515523	0.520998	0.400911	0.901495	0.521612	0.636185	0.448283	0.796289	0.700938
2309.91	0.000281226	0.00768145	0.00734393								591	0.11404	0.193133	0.108955	0.090994	0.005766	0.041912	-0.00158	0.03794	0.021588	0.052093	0.089215	0.019484	0.116729	0.065307	0.092079	0.020449	0.06788			38.4	0.007366	0.314614	1.12371	0.913238	0.588635	0.50277	0.227271	0.445925	0.833941	0.524355	0.872203	0.604788	0.709111	0.402022
2319.62	0.000272234	0.00762144	0.00727869								594	0.102328	0.189755	0.10727	0.081868	-0.00414	0.049556	-0.00515	0.025085	0.031999	0.048871	0.065146	0.012769	0.098933	0.07238	0.080187	0.01257	0.054819			38.6	0.061248	0.09456	0.934009	1.02306	0.214491	0.435551	0.533252	0.457892	0.603867	0.468514	0.614614	0.416752	0.861306	0.755369
2329.33	0.000263536	0.00756161	0.00721374								597	0.104705	0.170608	0.126929	0.099199	-0.01989	0.048336	0.002539	0.022578	0.024525	0.061225	0.099807	0.032236	0.090792	0.076233	0.07968	0.046315	0.066634			38.8	0.144931	0.182258	0.726569	0.727078	0.440717	0.550525	0.405967	0.420838	0.749119	0.28661	0.658809	0.699623	0.523559	1.09462
2339.04	0.000255122	0.00750196	0.00714908								600	0.118227	0.170042	0.122157	0.093912	-0.01819	0.047418	0.005607	0.032611	0.017013	0.058268	0.099233	0.026129	0.097534	0.075288	0.102351	0.015737	0.07547			39	0.135226	0.076943	0.551018	0.824099	0.539326	0.631281	0.441536	0.724322	0.665668	0.53617	0.638104	0.645336	0.344053	1.02009
2348.75	0.000246984	0.0074425	0.00708473																												39.2	0.269559	0.255369	0.847287	0.405994	0.419391	0.565602	0.809963	0.67943	0.594051	0.488182	0.754671	0.70856	0.39438	0.885569
2358.46	0.000239111	0.00738323	0.0070207																												39.4	0.321689	0.157107	0.795252	0.414328	0.062107	0.580992	0.805566	0.643816	0.71804	0.423404	0.665506	0.510037	0.807029	1.00967
2368.17	0.000231496	0.00732418	0.00695698																												39.6	0.3414	0.296863	0.957352	0.437441	0.172913	0.475198	0.661379	0.591956	0.841378	0.303412	0.665725	0.578059	1.14423	0.491055
2377.88	0.000224129	0.00726533	0.00689359																												39.8	0.533205	0.434538	0.988288	0.697495	0.07255	0.412243	0.432617	0.427668	0.97026	0.334741	0.525441	0.713897	0.651201	0.95939
2387.59	0.000217002	0.0072067	0.00683053																												40	0.526286	0.42109	0.686861	0.62973	0.79348	0.342494	0.566502	0.832284	1.04517	0.390287	0.558522	0.564876	0.721356	0.704226
2397.3	0.000210107	0.0071483	0.0067678																												40.2	0.485854	0.664792	0.405708	0.525783	0.681734	0.475949	0.768447	0.69922	0.855962	0.412164	0.520615	0.570565	0.194358	0.852889
2407.01	0.000203438	0.00709013	0.00670542																												40.4	0.471372	0.102806	0.30436	0.445798	0.34291	0.597753	0.949761	0.730957	0.790138	0.475934	0.540226	0.547411	0.342784	0.775826
2416.72	0.000196985	0.00703219	0.00664338																												40.6	0.531753	0.381369	0.469707	0.47337	0.485938	0.603624	0.539568	0.829784	0.957036	0.516025	0.566871	0.366979	0.403722	0.449569
2426.43	0.000190742	0.0069745	0.00658169																												40.8	0.531754	0.307141	0.537031	0.789988	0.534672	0.57846	0.853323	0.698861	0.97203	0.490527	0.829799	0.410448	0.604255	0.864429
2436.14	0.000184702	0.00691706	0.00652036																												41	0.391157	0.364251	0.43737	0.700694	1.0278	0.643284	0.92231	0.434413	0.821674	0.449766	0.757508	0.403702	0.342116	0.786317
2445.85	0.000178859	0.00685987	0.00645939																												41.2	0.316793	0.153819	0.529221	0.541719	0.458233	0.68999	0.746491	0.490137	0.886403	0.434922	0.791218	0.342529	0.525093	0.353791
2455.56	0.000173205	0.00680293	0.00639878																												41.4	0.292904	0.238923	0.535629	0.356376	0.550696	0.631068	1.23984	0.237698	0.687113	0.400439	0.662819	0.770603	0.693147	0.6386
2465.27	0.000167735	0.00674626	0.00633854																												41.6	0.125029	0.423436	0.625309	0.403752	0.454772	0.729444	1.33257	0.296059	0.815377	0.399535	0.556362	0.736161	0.583549	0.726623
2474.97	0.000162442	0.00668986	0.00627867																												41.8	0.099497	0.283595	0.464787	0.38072	0.667397	0.765445	0.762168	0.505132	0.828541	0.503005	0.969918	0.711604	1.43916	0.479938
2484.68	0.000157321	0.00663373	0.00621918																												42	0.14456	0.472065	0.659981	0.176815	0.432486	0.834489	0.59566	0.224775	0.649183	0.410572	0.76846	0.721551	0.717373	0.426
2494.39	0.000152365	0.00657788	0.00616006																												42.2	0.301613	0.618264	0.385853	0.447876	0.826904	0.790757	0.822507	0.354009	0.692349	0.513343	0.689082	0.406392	0.426669	0.612391
2504.1	0.00014757	0.0065223	0.00610133																												42.4	0.406343	0.288088	0.435728	0.375446	0.855598	0.786295	0.996099	0.297882	0.623244	0.492887	0.75599	0.552868	0.822076	0.387798
2513.81	0.00014293	0.00646702	0.00604298																												42.6	0.332807	0.545637	0.6205	0.716206	0.785703	0.700063	0.778059	0.323692	0.485382	0.572899	0.773155	0.550603	0.49184	0.449405
2523.52	0.00013844	0.00641201	0.00598501																												42.8	0.286691	0.75967	0.617289	0.698528	0.52114	0.663659	0.831194	0.53718	0.505861	0.410507	0.596113	0.592206	0.713626	0.517696
2533.23	0.000134095	0.0063573	0.00592744																												43	0.301481	0.534469	0.656511	0.404994	0.292268	0.617029	0.53101	0.518007	0.539202	0.465882	0.360872	0.687297	0.7581	0.092866
2542.94	0.00012989	0.00630289	0.00587025																												43.2	0.316682	0.66698	0.652969	0.543346	0.073014	0.813657	0.644029	0.513203	0.635836	0.377573	0.488983	0.43537	0.549536	0.831312
2552.65	0.000125821	0.00624877	0.00581346																												43.4	0.285728	0.413159	0.722923	0.776959	0.074853	0.822354	0.847193	0.652743	0.437907	0.351453	0.392941	0.597113	1.08238	0.502778
2562.36	0.000121883	0.00619496	0.00575706																												43.6	0.302865	0.09374	0.648355	0.774223	0.253444	0.78618	0.944957	0.610407	0.689991	0.621111	0.358778	0.348185	1.31705	0.455241
2572.07	0.000118072	0.00614144	0.00570106																												43.8	0.308047	0.537082	0.644735	0.495271	0.581504	0.717806	0.501281	0.643176	0.613035	0.635133	0.625725	0.639937	1.08176	0.250693
2581.78	0.000114383	0.00608824	0.00564546																												44	0.414211	0.641933	0.708746	0.425039	0.518119	0.753872	0.217319	0.496059	0.651551	0.609709	0.494395	0.577012	0.50996	0.48047
2591.49	0.000110813	0.00603534	0.00559025																												44.2	0.384183	0.688996	0.693651	0.505647	0.586658	0.669156	0.390694	0.570069	0.692958	0.419985	0.478474	0.37836	0.589786	0.257695
2601.2	0.000107357	0.00598275	0.00553545																												44.4	0.221579	0.44196	0.615497	0.2582	0.262826	0.628258	0.640795	0.542667	0.860287	0.43211	0.715022	0.488205	0.466514	0.430886
2610.91	0.000104013	0.00593048	0.00548105																												44.6	0.180629	0.575101	0.508342	0.332716	0.327998	0.6915	0.75879	0.451672	0.682935	0.411945	0.600968	0.712186	0.319831	0.793343
2620.62	0.000100775	0.00587853	0.00542705																												44.8	0.289043	0.265089	0.526301	0.44942	0.53558	0.699097	0.732789	0.454205	0.625859	0.453001	0.749189	0.620621	0.547306	0.46442
2630.33	9.76419e-05	0.00582689	0.00537346																												45	0.271039	0.080491	0.473654	0.782209	0.369927	0.677058	0.71516	0.22469	0.39026	0.459076	0.657328	0.779412	1.09897	0.563023
2640.04	9.46087e-05	0.00577557	0.00532027																												45.2	0.105897	0.451739	0.404054	0.473878	-0.25989	0.372568	0.928492	0.249299	0.58992	0.501322	0.611657	0.769925	1.23216	0.659821
2649.75	9.16725e-05	0.00572457	0.00526748																												45.4	0.136406	0.256951	0.250937	0.902074	-0.08251	0.440623	0.985886	0.448269	0.789269	0.566172	0.613854	0.815669	0.899682	0.816302
2659.46	8.88302e-05	0.00567389	0.0052151																												45.6	0.174443	0.210042	0.370804	0.883391	0.295967	0.428336	0.744903	0.274342	0.543182	0.528546	0.652916	0.630139	0.981131	0.776848
2669.17	8.60787e-05	0.00562354	0.00516313																												45.8	0.228877	0.327666	0.533251	0.787338	0.461018	0.591599	0.521783	0.303026	0.610189	0.460011	0.647853	0.938986	1.38318	0.502448
2678.88	8.3415e-05	0.00557352	0.00511156
2688.59	8.08362e-05	0.00552382	0.0050604
2698.3	7.83396e-05	0.00547445	0.00500964
2708.01	7.59225e-05	0.00542541	0.00495929
2717.72	7.35822e-05	0.00537669	0.00490934
2727.43	7.13163e-05	0.00532831	0.0048598
2737.14	6.91224e-05	0.00528026	0.00481066
2746.85	6.69981e-05	0.00523254	0.00476193
2756.56	6.49411e-05	0.00518516	0.0047136
2766.27	6.29492e-05	0.0051381	0.00466568
2775.98	6.10204e-05	0.00509138	0.00461815
2785.69	5.91525e-05	0.005045	0.00457103
2795.4	5.73437e-05	0.00499894	0.00452431
2805.11	5.55919e-05	0.00495322	0.00447798
2814.81	5.38954e-05	0.00490783	0.00443205
2824.52	5.22522e-05	0.00486278	0.00438653
2834.23	5.06608e-05	0.00481806	0.00434139
2843.94	4.91195e-05	0.00477367	0.00429665
2853.65	4.76265e-05	0.00472962	0.0042523
2863.36	4.61804e-05	0.0046859	0.00420835
2873.07	4.47797e-05	0.00464251	0.00416478
2882.78	4.34228e-05	0.00459945	0.0041216
2892.49	4.21084e-05	0.00455672	0.00407881
2902.2	4.08351e-05	0.00451432	0.0040364
2911.91	3.96016e-05	0.00447225	0.00399438
2921.62	3.84065e-05	0.00443051	0.00395274
2931.33	3.72487e-05	0.0043891	0.00391148
2941.04	3.6127e-05	0.00434801	0.00387059
2950.75	3.50402e-05	0.00430725	0.00383008
2960.46	3.39872e-05	0.00426682	0.00378995
2970.17	3.29669e-05	0.00422671	0.00375019
2979.88	3.19782e-05	0.00418692	0.00371079
2989.59	3.10202e-05	0.00414745	0.00367177
2999.3	3.00919e-05	0.00410831	0.00363311
3009.01	2.91923e-05	0.00406948	0.00359482
3018.72	2.83205e-05	0.00403098	0.00355688
3028.43	2.74756e-05	0.00399279	0.00351931
3038.14	2.66568e-05	0.00395492	0.0034821
3047.85	2.58632e-05	0.00391736	0.00344524
3057.56	2.50941e-05	0.00388011	0.00340873
3067.27	2.43486e-05	0.00384318	0.00337257
3076.98	2.3626e-05	0.00380656	0.00333677
3086.69	2.29256e-05	0.00377024	0.0033013
3096.4	2.22467e-05	0.00373424	0.00326619
3106.11	2.15886e-05	0.00369854	0.00323141
3115.82	2.09506e-05	0.00366314	0.00319697
3125.53	2.03322e-05	0.00362805	0.00316288
3135.24	1.97326e-05	0.00359326	0.00312911
3144.94	1.91513e-05	0.00355877	0.00309568
3154.65	1.85878e-05	0.00352458	0.00306258
3164.36	1.80414e-05	0.00349069	0.0030298
3174.07	1.75116e-05	0.00345709	0.00299735
3183.78	1.6998e-05	0.00342378	0.00296522
3193.49	1.64999e-05	0.00339077	0.00293342
3203.2	1.6017e-05	0.00335804	0.00290193
3212.91	1.55486e-05	0.00332561	0.00287076
3222.62	1.50945e-05	0.00329346	0.00283989
3232.33	1.46541e-05	0.00326159	0.00280935
3242.04	1.4227e-05	0.00323001	0.0027791
3251.75	1.38128e-05	0.00319871	0.00274917
3261.46	1.3411e-05	0.00316769	0.00271954
3271.17	1.30214e-05	0.00313695	0.0026902
3280.88	1.26435e-05	0.00310648	0.00266117
3290.59	1.2277e-05	0.00307629	0.00263244
3300.3	1.19214e-05	0.00304637	0.00260399
3310.01	1.15766e-05	0.00301673	0.00257584
3319.72	1.1242e-05	0.00298735	0.00254798
3329.43	1.09175e-05	0.00295824	0.0025204
3339.14	1.06027e-05	0.00292939	0.00249311
3348.85	1.02973e-05	0.00290081	0.0024661
3358.56	1.0001e-05	0.00287248	0.00243937
3368.27	9.7135e-06	0.00284442	0.00241291
3377.98	9.43459e-06	0.00281662	0.00238673
3387.69	9.16399e-06	0.00278907	0.00236082
3397.4	8.90142e-06	0.00276178	0.00233518
3407.11	8.64666e-06	0.00273474	0.00230981
3416.82	8.39944e-06	0.00270795	0.0022847
3426.53	8.15956e-06	0.00268141	0.00225986
3436.24	7.92677e-06	0.00265511	0.00223527
3445.95	7.70087e-06	0.00262906	0.00221095
3455.66	7.48164e-06	0.00260326	0.00218688
3465.37	7.26888e-06	0.00257769	0.00216306
3475.08	7.06239e-06	0.00255236	0.00213949
3484.78	6.86198e-06	0.00252728	0.00211617
3494.49	6.66746e-06	0.00250243	0.0020931
3504.2	6.47867e-06	0.00247781	0.00207027
3513.91	6.29541e-06	0.00245342	0.00204769
3523.62	6.11753e-06	0.00242927	0.00202534
3533.33	5.94486e-06	0.00240534	0.00200323
3543.04	5.77724e-06	0.00238164	0.00198136
3552.75	5.61452e-06	0.00235817	0.00195972
3562.46	5.45655e-06	0.00233491	0.00193831
3572.17	5.3032e-06	0.00231188	0.00191712
3581.88	5.15431e-06	0.00228907	0.00189617
3591.59	5.00975e-06	0.00226648	0.00187544
3601.3	4.8694e-06	0.0022441	0.00185493
3611.01	4.73313e-06	0.00222194	0.00183464
3620.72	4.60081e-06	0.00219999	0.00181456
3630.43	4.47233e-06	0.00217825	0.00179471
3640.14	4.34757e-06	0.00215672	0.00177506
3649.85	4.22642e-06	0.0021354	0.00175563
3659.56	4.10877e-06	0.00211428	0.00173641
3669.27	3.99452e-06	0.00209336	0.00171739
3678.98	3.88356e-06	0.00207265	0.00169858
3688.69	3.7758e-06	0.00205214	0.00167998
3698.4	3.67114e-06	0.00203182	0.00166157
3708.11	3.56949e-06	0.00201171	0.00164336
3717.82	3.47076e-06	0.00199178	0.00162535
3727.53	3.37487e-06	0.00197206	0.00160754
3737.24	3.28172e-06	0.00195252	0.00158992
3746.95	3.19124e-06	0.00193317	0.00157249
3756.66	3.10334e-06	0.00191401	0.00155525
3766.37	3.01796e-06	0.00189504	0.00153819
3776.08	2.93502e-06	0.00187626	0.00152133
3785.79	2.85444e-06	0.00185765	0.00150464
3795.5	2.77615e-06	0.00183923	0.00148814
3805.21	2.70009e-06	0.00182099	0.00147182
3814.91	2.6262e-06	0.00180293	0.00145568
3824.62	2.5544e-06	0.00178505	0.00143971
3834.33	2.48464e-06	0.00176734	0.00142392
3844.04	2.41686e-06	0.0017498	0.0014083
3853.75	2.351e-06	0.00173244	0.00139285
3863.46	2.28699e-06	0.00171524	0.00137757
3873.17	2.2248e-06	0.00169822	0.00136245
3882.88	2.16436e-06	0.00168137	0.00134751
3892.59	2.10563e-06	0.00166468	0.00133272
3902.3	2.04855e-06	0.00164815	0.0013181
3912.01	1.99307e-06	0.00163179	0.00130364
3921.72	1.93915e-06	0.00161559	0.00128934
3931.43	1.88675e-06	0.00159955	0.0012752
3941.14	1.83582e-06	0.00158367	0.00126121
3950.85	1.78631e-06	0.00156795	0.00124737
3960.56	1.73819e-06	0.00155238	0.00123369
3970.27	1.69142e-06	0.00153696	0.00122016
3979.98	1.64595e-06	0.0015217	0.00120678
3989.69	1.60175e-06	0.00150659	0.00119354
3999.4	1.55878e-06	0.00149163	0.00118045
4009.11	1.51701e-06	0.00147682	0.00116751
4018.82	1.4764e-06	0.00146216	0.00115471
4028.53	1.43692e-06	0.00144764	0.00114205
4038.24	1.39853e-06	0.00143327	0.00112953
4047.95	1.36121e-06	0.00141904	0.00111714
4057.66	1.32493e-06	0.00140495	0.0011049
4067.37	1.28964e-06	0.001391	0.00109279
4077.08	1.25534e-06	0.0013772	0.00108081
4086.79	1.22198e-06	0.00136353	0.00106897
4096.5	1.18954e-06	0.00134999	0.00105726
4106.21	1.15799e-06	0.00133659	0.00104567
4115.92	1.12731e-06	0.00132333	0.00103422
4125.63	1.09748e-06	0.00131019	0.00102289
4135.34	1.06846e-06	0.00129719	0.00101169
4145.05	1.04025e-06	0.00128432	0.00100061
4154.75	1.0128e-06	0.00127158	0.000989658
4164.46	9.86109e-07	0.00125896	0.000978824
4174.17	9.60147e-07	0.00124648	0.000968111
4183.88	9.34894e-07	0.00123411	0.000957517
4193.59	9.10331e-07	0.00122187	0.00094704
4203.3	8.86438e-07	0.00120976	0.00093668
4213.01	8.63196e-07	0.00119776	0.000926434
4222.72	8.40587e-07	0.00118589	0.000916303
4232.43	8.18592e-07	0.00117413	0.000906284
4242.14	7.97196e-07	0.00116249	0.000896376
4251.85	7.76379e-07	0.00115097	0.000886579
4261.56	7.56128e-07	0.00113957	0.00087689
4271.27	7.36424e-07	0.00112828	0.000867309
4280.98	7.17254e-07	0.0011171	0.000857835
4290.69	6.98602e-07	0.00110604	0.000848466
4300.4	6.80453e-07	0.00109508	0.000839201
4310.11	6.62794e-07	0.00108424	0.000830039
4319.82	6.45611e-07	0.00107351	0.000820979
4329.53	6.28891e-07	0.00106288	0.00081202
4339.24	6.1262e-07	0.00105236	0.000803161
4348.95	5.96786e-07	0.00104195	0.0007944
4358.66	5.81377e-07	0.00103164	0.000785737
4368.37	5.66382e-07	0.00102144	0.00077717
4378.08	5.51788e-07	0.00101133	0.000768698
4387.79	5.37584e-07	0.00100133	0.000760321
4397.5	5.2376e-07	0.000991436	0.000752037
4407.21	5.10305e-07	0.000981637	0.000743846
4416.92	4.97209e-07	0.000971936	0.000735745
4426.63	4.84463e-07	0.000962334	0.000727735
4436.34	4.72055e-07	0.000952828	0.000719814
4446.05	4.59978e-07	0.000943418	0.000711981
4455.76	4.48221e-07	0.000934103	0.000704236
4465.47	4.36776e-07	0.000924882	0.000696576
4475.18	4.25635e-07	0.000915754	0.000689002
4484.88	4.14789e-07	0.000906719	0.000681513
4494.59	4.0423e-07	0.000897774	0.000674106
4504.3	3.9395e-07	0.00088892	0.000666782
4514.01	3.83942e-07	0.000880155	0.00065954
4523.72	3.74198e-07	0.000871478	0.000652379
4533.43	3.6471e-07	0.000862889	0.000645297
4543.14	3.55472e-07	0.000854387	0.000638294
4552.85	3.46478e-07	0.000845971	0.000631369
4562.56	3.37719e-07	0.00083764	0.000624521
4572.27	3.29191e-07	0.000829392	0.000617749
4581.98	3.20886e-07	0.000821228	0.000611053
4591.69	3.12799e-07	0.000813147	0.000604432
4601.4	3.04924e-07	0.000805147	0.000597884
4611.11	2.97254e-07	0.000797228	0.000591409
4620.82	2.89785e-07	0.000789389	0.000585006
4630.53	2.8251e-07	0.000781629	0.000578674
4640.24	2.75426e-07	0.000773947	0.000572413
4649.95	2.68526e-07	0.000766343	0.000566221
4659.66	2.61805e-07	0.000758816	0.000560099
4669.37	2.55259e-07	0.000751365	0.000554044
4679.08	2.48883e-07	0.000743989	0.000548057
4688.79	2.42673e-07	0.000736687	0.000542137
4698.5	2.36623e-07	0.00072946	0.000536282
4708.21	2.3073e-07	0.000722305	0.000530493
4717.92	2.2499e-07	0.000715222	0.000524768
4727.63	2.19398e-07	0.000708211	0.000519106
4737.34	2.1395e-07	0.000701271	0.000513508
4747.05	2.08642e-07	0.000694401	0.000507972
4756.76	2.03472e-07	0.0006876	0.000502497
4766.47	1.98434e-07	0.000680868	0.000497083
4776.18	1.93526e-07	0.000674204	0.000491729
4785.89	1.88744e-07	0.000667607	0.000486435
4795.6	1.84085e-07	0.000661077	0.0004812
4805.31	1.79546e-07	0.000654613	0.000476023
4815.02	1.75122e-07	0.000648213	0.000470903
4824.72	1.70812e-07	0.000641879	0.00046584
4834.43	1.66612e-07	0.000635608	0.000460833
4844.14	1.62519e-07	0.000629401	0.000455882
4853.85	1.58531e-07	0.000623256	0.000450986
4863.56	1.54644e-07	0.000617173	0.000446144
4873.27	1.50856e-07	0.000611152	0.000441356
4882.98	1.47165e-07	0.000605191	0.000436621
4892.69	1.43567e-07	0.000599291	0.000431939
4902.4	1.40061e-07	0.00059345	0.000427309
4912.11	1.36644e-07	0.000587667	0.000422729
4921.82	1.33313e-07	0.000581943	0.000418201
4931.53	1.30067e-07	0.000576277	0.000413723
4941.24	1.26902e-07	0.000570668	0.000409294
4950.95	1.23818e-07	0.000565115	0.000404915
4960.66	1.20812e-07	0.000559619	0.000400584
4970.37	1.17881e-07	0.000554177	0.000396301
4980.08	1.15024e-07	0.000548791	0.000392065
4989.79	1.12239e-07	0.000543458	0.000387876
4999.5	1.09525e-07	0.00053818	0.000383734
5009.21	1.06878e-07	0.000532954	0.000379638
5018.92	1.04298e-07	0.000527781	0.000375586
5028.63	1.01782e-07	0.000522661	0.00037158
5038.34	9.93298e-08	0.000517591	0.000367618
5048.05	9.69387e-08	0.000512573	0.000363699
5057.76	9.46074e-08	0.000507605	0.000359824
5067.47	9.23343e-08	0.000502687	0.000355992
5077.18	9.01179e-08	0.000497819	0.000352202
5086.89	8.79568e-08	0.000492999	0.000348454
5096.6	8.58496e-08	0.000488228	0.000344748
5106.31	8.37947e-08	0.000483505	0.000341082
5116.02	8.1791e-08	0.000478829	0.000337456
5125.73	7.9837e-08	0.000474201	0.000333871
5135.44	7.79315e-08	0.000469618	0.000330325
5145.15	7.60732e-08	0.000465082	0.000326819
5154.85	7.4261e-08	0.000460591	0.000323351
5164.56	7.24936e-08	0.000456146	0.000319921
5174.27	7.07699e-08	0.000451745	0.000316529
5183.98	6.90888e-08	0.000447388	0.000313174
5193.69	6.74491e-08	0.000443075	0.000309856
5203.4	6.58499e-08	0.000438805	0.000306575
5213.11	6.429e-08	0.000434577	0.00030333
5222.82	6.27685e-08	0.000430393	0.000300121
5232.53	6.12845e-08	0.00042625	0.000296947
5242.24	5.98368e-08	0.000422148	0.000293807
5251.95	5.84247e-08	0.000418088	0.000290703
5261.66	5.70472e-08	0.000414068	0.000287632
5271.37	5.57034e-08	0.000410089	0.000284595
5281.08	5.43926e-08	0.000406149	0.000281592
5290.79	5.31137e-08	0.000402249	0.000278621
5300.5	5.18661e-08	0.000398388	0.000275683
5310.21	5.06489e-08	0.000394566	0.000272778
5319.92	4.94614e-08	0.000390781	0.000269904
5329.63	4.83028e-08	0.000387035	0.000267061
5339.34	4.71724e-08	0.000383326	0.00026425
5349.05	4.60695e-08	0.000379654	0.00026147
5358.76	4.49933e-08	0.000376018	0.00025872
5368.47	4.39433e-08	0.000372419	0.000256
5378.18	4.29187e-08	0.000368856	0.00025331
5387.89	4.1919e-08	0.000365328	0.00025065
5397.6	4.09434e-08	0.000361836	0.000248018
5407.31	3.99914e-08	0.000358378	0.000245415
5417.02	3.90624e-08	0.000354955	0.000242841
5426.73	3.81558e-08	0.000351566	0.000240295
5436.44	3.72711e-08	0.000348211	0.000237777
5446.15	3.64076e-08	0.000344889	0.000235286
5455.86	3.5565e-08	0.0003416	0.000232822
5465.57	3.47426e-08	0.000338344	0.000230386
5475.28	3.39399e-08	0.000335121	0.000227976
5484.98	3.31565e-08	0.000331929	0.000225592
5494.69	3.23919e-08	0.000328769	0.000223234
5504.4	3.16456e-08	0.000325641	0.000220902
5514.11	3.09172e-08	0.000322544	0.000218595
5523.82	3.02062e-08	0.000319477	0.000216313
5533.53	2.95122e-08	0.000316441	0.000214057
5543.24	2.88347e-08	0.000313435	0.000211824
5552.95	2.81734e-08	0.000310459	0.000209617
5562.66	2.75278e-08	0.000307512	0.000207433
5572.37	2.68976e-08	0.000304595	0.000205273
5582.08	2.62824e-08	0.000301707	0.000203136
5591.79	2.56818e-08	0.000298847	0.000201022
5601.5	2.50954e-08	0.000296016	0.000198932
5611.21	2.4523e-08	0.000293212	0.000196864
5620.92	2.39641e-08	0.000290437	0.000194819
5630.63	2.34184e-08	0.000287689	0.000192795
5640.34	2.28857e-08	0.000284968	0.000190794
5650.05	2.23655e-08	0.000282274	0.000188815
5659.76	2.18576e-08	0.000279606	0.000186856
5669.47	2.13617e-08	0.000276965	0.00018492
5679.18	2.08775e-08	0.000274351	0.000183004
5688.89	2.04047e-08	0.000271762	0.000181108
5698.6	1.9943e-08	0.000269198	0.000179234
5708.31	1.94921e-08	0.00026666	0.000177379
5718.02	1.90519e-08	0.000264147	0.000175545
5727.73	1.86219e-08	0.000261659	0.00017373
5737.44	1.82021e-08	0.000259195	0.000171936
5747.15	1.77921e-08	0.000256756	0.00017016
5756.86	1.73916e-08	0.00025434	0.000168404
5766.57	1.70005e-08	0.000251949	0.000166666
5776.28	1.66186e-08	0.000249581	0.000164947
5785.99	1.62456e-08	0.000247236	0.000163247
5795.7	1.58812e-08	0.000244914	0.000161565
5805.41	1.55254e-08	0.000242616	0.000159902
5815.12	1.51778e-08	0.000240339	0.000158256
5824.82	1.48383e-08	0.000238086	0.000156628
5834.53	1.45067e-08	0.000235854	0.000155017
5844.24	1.41828e-08	0.000233644	0.000153424
5853.95	1.38664e-08	0.000231456	0.000151848
5863.66	1.35574e-08	0.00022929	0.000150289
5873.37	1.32555e-08	0.000227145	0.000148746
5883.08	1.29605e-08	0.00022502	0.00014722
5892.79	1.26724e-08	0.000222917	0.000145711
5902.5	1.2391e-08	0.000220834	0.000144218
5912.21	1.2116e-08	0.000218772	0.00014274
5921.92	1.18474e-08	0.00021673	0.000141279
5931.63	1.15849e-08	0.000214708	0.000139833
5941.34	1.13285e-08	0.000212705	0.000138403
5951.05	1.1078e-08	0.000210723	0.000136988
5960.76	1.08332e-08	0.000208759	0.000135588
5970.47	1.05941e-08	0.000206815	0.000134203
5980.18	1.03604e-08	0.00020489	0.000132833
5989.89	1.01321e-08	0.000202984	0.000131478
5999.6	9.90902e-09	0.000201096	0.000130137
6009.31	9.69103e-09	0.000199226	0.00012881
6019.02	9.47803e-09	0.000197375	0.000127498
6028.73	9.26988e-09	0.000195542	0.000126199
6038.44	9.06649e-09	0.000193727	0.000124915
6048.15	8.86773e-09	0.00019193	0.000123644
6057.86	8.67349e-09	0.00019015	0.000122387
6067.57	8.48367e-09	0.000188387	0.000121143
6077.28	8.29816e-09	0.000186642	0.000119912
6086.99	8.11687e-09	0.000184914	0.000118695
6096.7	7.93969e-09	0.000183202	0.00011749
6106.41	7.76653e-09	0.000181507	0.000116298
6116.12	7.59728e-09	0.000179828	0.000115119
6125.83	7.43187e-09	0.000178166	0.000113952
6135.54	7.2702e-09	0.00017652	0.000112798
6145.25	7.11218e-09	0.00017489	0.000111656
6154.95	6.95773e-09	0.000173276	0.000110526
6164.66	6.80676e-09	0.000171677	0.000109408
6174.37	6.65919e-09	0.000170094	0.000108302
6184.08	6.51494e-09	0.000168527	0.000107208
6193.79	6.37394e-09	0.000166974	0.000106125
6203.5	6.23611e-09	0.000165436	0.000105054
6213.21	6.10137e-09	0.000163914	0.000103994
6222.92	5.96965e-09	0.000162406	0.000102946
6232.63	5.84089e-09	0.000160913	0.000101908
6242.34	5.71501e-09	0.000159434	0.000100882
6252.05	5.59195e-09	0.000157969	9.98657e-05
6261.76	5.47164e-09	0.000156519	9.88607e-05
6271.47	5.35402e-09	0.000155082	9.78663e-05
6281.18	5.23902e-09	0.00015366	9.68823e-05
6290.89	5.12659e-09	0.000152251	9.59088e-05
6300.6	5.01666e-09	0.000150856	9.49455e-05
6310.31	4.90918e-09	0.000149474	9.39924e-05
6320.02	4.8041e-09	0.000148106	9.30493e-05
6329.73	4.70134e-09	0.00014675	9.21161e-05
6339.44	4.60087e-09	0.000145408	9.11927e-05
6349.15	4.50263e-09	0.000144079	9.02791e-05
6358.86	4.40657e-09	0.000142762	8.93751e-05
6368.57	4.31264e-09	0.000141458	8.84805e-05
6378.28	4.22078e-09	0.000140167	8.75954e-05
6387.99	4.13096e-09	0.000138888	8.67196e-05
6397.7	4.04312e-09	0.000137621	8.58529e-05
6407.41	3.95722e-09	0.000136367	8.49954e-05
6417.12	3.87321e-09	0.000135124	8.41468e-05
6426.83	3.79106e-09	0.000133894	8.33071e-05
6436.54	3.71072e-09	0.000132675	8.24763e-05
6446.25	3.63214e-09	0.000131468	8.16541e-05
6455.96	3.55529e-09	0.000130273	8.08405e-05
6465.67	3.48013e-09	0.000129089	8.00355e-05
6475.38	3.40662e-09	0.000127916	7.92389e-05
6485.09	3.33472e-09	0.000126755	7.84505e-05
6494.79	3.2644e-09	0.000125604	7.76705e-05
6504.5	3.19562e-09	0.000124465	7.68986e-05
6514.21	3.12834e-09	0.000123336	7.61347e-05
6523.92	3.06253e-09	0.000122219	7.53788e-05
6533.63	2.99816e-09	0.000121112	7.46308e-05
6543.34	2.93519e-09	0.000120015	7.38906e-05
6553.05	2.8736e-09	0.000118929	7.31581e-05
6562.76	2.81335e-09	0.000117853	7.24332e-05
6572.47	2.75441e-09	0.000116788	7.17158e-05
6582.18	2.69675e-09	0.000115733	7.1006e-05
6591.89	2.64035e-09	0.000114687	7.03035e-05
6601.6	2.58517e-09	0.000113652	6.96083e-05
6611.31	2.53119e-09	0.000112627	6.89203e-05
6621.02	2.47838e-09	0.000111611	6.82395e-05
6630.73	2.42671e-09	0.000110605	6.75658e-05
6640.44	2.37616e-09	0.000109609	6.6899e-05
6650.15	2.3267e-09	0.000108622	6.62392e-05
6659.86	2.27832e-09	0.000107644	6.55862e-05
6669.57	2.23097e-09	0.000106676	6.49399e-05
6679.28	2.18465e-09	0.000105716	6.43004e-05
6688.99	2.13933e-09	0.000104766	6.36675e-05
6698.7	2.09498e-09	0.000103825	6.30411e-05
6708.41	2.05159e-09	0.000102893	6.24212e-05
6718.12	2.00913e-09	0.00010197	6.18077e-05
6727.83	1.96758e-09	0.000101055	6.12006e-05
6737.54	1.92693e-09	0.000100149	6.05997e-05
6747.25	1.88715e-09	9.92519e-05	6.0005e-05
6756.96	1.84821e-09	9.8363e-05	5.94165e-05
6766.67	1.81012e-09	9.74825e-05	5.8834e-05
6776.38	1.77284e-09	9.66103e-05	5.82575e-05
6786.09	1.73635e-09	9.57463e-05	5.7687e-05
6795.8	1.70065e-09	9.48905e-05	5.71223e-05
6805.51	1.66571e-09	9.40428e-05	5.65635e-05
6815.22	1.63151e-09	9.3203e-05	5.60104e-05
6824.92	1.59804e-09	9.23712e-05	5.5463e-05
6834.63	1.56528e-09	9.15472e-05	5.49212e-05
6844.34	1.53323e-09	9.07309e-05	5.4385e-05
6854.05	1.50185e-09	8.99223e-05	5.38543e-05
6863.76	1.47114e-09	8.91214e-05	5.3329e-05
6873.47	1.44108e-09	8.83279e-05	5.28091e-05
6883.18	1.41166e-09	8.75419e-05	5.22946e-05
6892.89	1.38286e-09	8.67633e-05	5.17853e-05
6902.6	1.35467e-09	8.5992e-05	5.12813e-05
6912.31	1.32708e-09	8.52279e-05	5.07824e-05
6922.02	1.30007e-09	8.4471e-05	5.02886e-05
6931.73	1.27364e-09	8.37212e-05	4.97998e-05
6941.44	1.24776e-09	8.29784e-05	4.93161e-05
6951.15	1.22242e-09	8.22426e-05	4.88373e-05
6960.86	1.19762e-09	8.15137e-05	4.83634e-05
6970.57	1.17335e-09	8.07915e-05	4.78943e-05
6980.28	1.14958e-09	8.00762e-05	4.74301e-05
6989.99	1.12631e-09	7.93675e-05	4.69705e-05
6999.7	1.10354e-09	7.86654e-05	4.65157e-05
7009.41	1.08124e-09	7.79699e-05	4.60654e-05
7019.12	1.0594e-09	7.72809e-05	4.56198e-05
7028.83	1.03803e-09	7.65983e-05	4.51787e-05
7038.54	1.0171e-09	7.59221e-05	4.47421e-05
7048.25	9.96615e-10	7.52522e-05	4.43099e-05
7057.96	9.76554e-10	7.45885e-05	4.38821e-05
7067.67	9.56913e-10	7.3931e-05	4.34587e-05
7077.38	9.37682e-10	7.32796e-05	4.30396e-05
7087.09	9.18852e-10	7.26343e-05	4.26247e-05
7096.8	9.00414e-10	7.1995e-05	4.2214e-05
7106.51	8.82361e-10	7.13616e-05	4.18075e-05
7116.22	8.64683e-10	7.07342e-05	4.14051e-05
7125.93	8.47373e-10	7.01125e-05	4.10068e-05
7135.64	8.30422e-10	6.94966e-05	4.06126e-05
7145.35	8.13824e-10	6.88864e-05	4.02223e-05
7155.06	7.97569e-10	6.82819e-05	3.9836e-05
7164.76	7.81652e-10	6.7683e-05	3.94535e-05
7174.47	7.66065e-10	6.70897e-05	3.9075e-05
7184.18	7.508e-10	6.65018e-05	3.87002e-05
7193.89	7.3585e-10	6.59194e-05	3.83293e-05
7203.6	7.2121e-10	6.53423e-05	3.79621e-05
7213.31	7.06872e-10	6.47706e-05	3.75986e-05
7223.02	6.9283e-10	6.42042e-05	3.72387e-05
7232.73	6.79078e-10	6.3643e-05	3.68825e-05
7242.44	6.65609e-10	6.3087e-05	3.65299e-05
7252.15	6.52417e-10	6.25362e-05	3.61808e-05
7261.86	6.39496e-10	6.19904e-05	3.58352e-05
7271.57	6.26841e-10	6.14496e-05	3.54932e-05
7281.28	6.14446e-10	6.09139e-05	3.51545e-05
7290.99	6.02305e-10	6.0383e-05	3.48193e-05
7300.7	5.90413e-10	5.98571e-05	3.44874e-05
7310.41	5.78765e-10	5.9336e-05	3.41588e-05
7320.12	5.67356e-10	5.88197e-05	3.38336e-05
7329.83	5.5618e-10	5.83081e-05	3.35116e-05
7339.54	5.45232e-10	5.78013e-05	3.31928e-05
7349.25	5.34508e-10	5.72991e-05	3.28773e-05
7358.96	5.24003e-10	5.68015e-05	3.25649e-05
7368.67	5.13712e-10	5.63085e-05	3.22556e-05
7378.38	5.03631e-10	5.582e-05	3.19494e-05
7388.09	4.93756e-10	5.5336e-05	3.16463e-05
7397.8	4.84081e-10	5.48564e-05	3.13462e-05
7407.51	4.74603e-10	5.43812e-05	3.10491e-05
7417.22	4.65317e-10	5.39104e-05	3.07549e-05
7426.93	4.5622e-10	5.34438e-05	3.04637e-05
7436.64	4.47308e-10	5.29816e-05	3.01754e-05
7446.35	4.38576e-10	5.25235e-05	2.989e-05
7456.06	4.30022e-10	5.20697e-05	2.96075e-05
7465.77	4.2164e-10	5.162e-05	2.93277e-05
7475.48	4.13428e-10	5.11744e-05	2.90507e-05
7485.19	4.05382e-10	5.07329e-05	2.87765e-05
7494.89	3.97498e-10	5.02954e-05	2.8505e-05
7504.6	3.89774e-10	4.98619e-05	2.82362e-05
7514.31	3.82205e-10	4.94323e-05	2.79701e-05
7524.02	3.74789e-10	4.90067e-05	2.77066e-05
7533.73	3.67522e-10	4.85849e-05	2.74458e-05
7543.44	3.60402e-10	4.8167e-05	2.71875e-05
7553.15	3.53424e-10	4.77529e-05	2.69318e-05
7562.86	3.46587e-10	4.73425e-05	2.66786e-05
7572.57	3.39887e-10	4.69359e-05	2.64279e-05
7582.28	3.33321e-10	4.65329e-05	2.61797e-05
7591.99	3.26887e-10	4.61336e-05	2.5934e-05
7601.7	3.20582e-10	4.5738e-05	2.56907e-05
7611.41	3.14403e-10	4.53459e-05	2.54498e-05
7621.12	3.08348e-10	4.49574e-05	2.52113e-05
7630.83	3.02414e-10	4.45724e-05	2.49751e-05
7640.54	2.96598e-10	4.41909e-05	2.47413e-05
7650.25	2.90898e-10	4.38128e-05	2.45098e-05
7659.96	2.85312e-10	4.34382e-05	2.42805e-05
7669.67	2.79837e-10	4.3067e-05	2.40535e-05
7679.38	2.74471e-10	4.26991e-05	2.38288e-05
7689.09	2.69212e-10	4.23345e-05	2.36063e-05
7698.8	2.64058e-10	4.19732e-05	2.33859e-05
7708.51	2.59006e-10	4.16152e-05	2.31678e-05
7718.22	2.54054e-10	4.12605e-05	2.29517e-05
7727.93	2.49201e-10	4.09089e-05	2.27378e-05
7737.64	2.44443e-10	4.05605e-05	2.2526e-05
7747.35	2.3978e-10	4.02152e-05	2.23163e-05
7757.06	2.3521e-10	3.9873e-05	2.21087e-05
7766.77	2.30729e-10	3.9534e-05	2.1903e-05
7776.48	2.26337e-10	3.91979e-05	2.16994e-05
7786.19	2.22032e-10	3.88649e-05	2.14978e-05
7795.9	2.17812e-10	3.85349e-05	2.12982e-05
7805.61	2.13675e-10	3.82079e-05	2.11005e-05
7815.32	2.0962e-10	3.78838e-05	2.09047e-05
7825.03	2.05645e-10	3.75626e-05	2.07109e-05
7834.73	2.01747e-10	3.72442e-05	2.0519e-05
7844.44	1.97927e-10	3.69288e-05	2.03289e-05
7854.15	1.94181e-10	3.66161e-05	2.01407e-05
7863.86	1.90509e-10	3.63063e-05	1.99543e-05
7873.57	1.86909e-10	3.59992e-05	1.97698e-05
7883.28	1.8338e-10	3.56949e-05	1.9587e-05
7892.99	1.79919e-10	3.53933e-05	1.9406e-05
7902.7	1.76527e-10	3.50944e-05	1.92268e-05
7912.41	1.73201e-10	3.47982e-05	1.90494e-05
7922.12	1.6994e-10	3.45046e-05	1.88736e-05
7931.83	1.66742e-10	3.42137e-05	1.86996e-05
7941.54	1.63607e-10	3.39253e-05	1.85273e-05
7951.25	1.60534e-10	3.36395e-05	1.83566e-05
7960.96	1.5752e-10	3.33563e-05	1.81876e-05
7970.67	1.54564e-10	3.30756e-05	1.80203e-05
7980.38	1.51667e-10	3.27974e-05	1.78545e-05
7990.09	1.48825e-10	3.25216e-05	1.76904e-05
7999.8	1.46039e-10	3.22484e-05	1.75278e-05
8009.51	1.43307e-10	3.19775e-05	1.73669e-05
8019.22	1.40628e-10	3.17091e-05	1.72075e-05
8028.93	1.38001e-10	3.1443e-05	1.70496e-05
8038.64	1.35425e-10	3.11793e-05	1.68933e-05
8048.35	1.32899e-10	3.0918e-05	1.67385e-05
8058.06	1.30422e-10	3.06589e-05	1.65851e-05
8067.77	1.27992e-10	3.04022e-05	1.64333e-05
8077.48	1.2561e-10	3.01477e-05	1.62829e-05
8087.19	1.23274e-10	2.98955e-05	1.6134e-05
8096.9	1.20982e-10	2.96455e-05	1.59865e-05
8106.61	1.18735e-10	2.93978e-05	1.58404e-05
8116.32	1.16531e-10	2.91522e-05	1.56958e-05
8126.03	1.1437e-10	2.89088e-05	1.55525e-05
8135.74	1.1225e-10	2.86676e-05	1.54106e-05
8145.45	1.10171e-10	2.84285e-05	1.52701e-05
8155.16	1.08132e-10	2.81915e-05	1.51309e-05
8164.86	1.06132e-10	2.79565e-05	1.49931e-05
8174.57	1.0417e-10	2.77237e-05	1.48566e-05
8184.28	1.02246e-10	2.74929e-05	1.47214e-05
8193.99	1.00359e-10	2.72642e-05	1.45875e-05
8203.7	9.85079e-11	2.70374e-05	1.44549e-05
8213.41	9.66923e-11	2.68127e-05	1.43235e-05
8223.12	9.49114e-11	2.659e-05	1.41934e-05
8232.83	9.31646e-11	2.63692e-05	1.40646e-05
8242.54	9.14511e-11	2.61503e-05	1.3937e-05
8252.25	8.97703e-11	2.59334e-05	1.38106e-05
8261.96	8.81215e-11	2.57183e-05	1.36854e-05
8271.67	8.65042e-11	2.55052e-05	1.35615e-05
8281.38	8.49176e-11	2.52939e-05	1.34387e-05
8291.09	8.33613e-11	2.50845e-05	1.33171e-05
8300.8	8.18345e-11	2.48769e-05	1.31966e-05
8310.51	8.03367e-11	2.46712e-05	1.30773e-05
8320.22	7.88674e-11	2.44672e-05	1.29591e-05
8329.93	7.74259e-11	2.4265e-05	1.28421e-05
8339.64	7.60118e-11	2.40646e-05	1.27262e-05
8349.35	7.46245e-11	2.3866e-05	1.26113e-05
8359.06	7.32634e-11	2.36691e-05	1.24976e-05
8368.77	7.19281e-11	2.34739e-05	1.23849e-05
8378.48	7.0618e-11	2.32804e-05	1.22734e-05
8388.19	6.93327e-11	2.30886e-05	1.21629e-05
8397.9	6.80716e-11	2.28985e-05	1.20534e-05
8407.61	6.68343e-11	2.271e-05	1.1945e-05
8417.32	6.56204e-11	2.25232e-05	1.18376e-05
8427.03	6.44293e-11	2.2338e-05	1.17312e-05
8436.74	6.32607e-11	2.21544e-05	1.16258e-05
8446.45	6.2114e-11	2.19724e-05	1.15214e-05
8456.16	6.09889e-11	2.1792e-05	1.14181e-05
8465.87	5.98849e-11	2.16132e-05	1.13157e-05
8475.58	5.88017e-11	2.14359e-05	1.12142e-05
8485.29	5.77388e-11	2.12602e-05	1.11137e-05
8494.99	5.66958e-11	2.10859e-05	1.10142e-05
8504.7	5.56724e-11	2.09132e-05	1.09156e-05
8514.41	5.46681e-11	2.0742e-05	1.0818e-05
8524.12	5.36826e-11	2.05723e-05	1.07212e-05
8533.83	5.27155e-11	2.04041e-05	1.06254e-05
8543.54	5.17665e-11	2.02373e-05	1.05305e-05
8553.25	5.08353e-11	2.0072e-05	1.04365e-05
8562.96	4.99214e-11	1.9908e-05	1.03434e-05
8572.67	4.90245e-11	1.97455e-05	1.02511e-05
8582.38	4.81444e-11	1.95845e-05	1.01597e-05
8592.09	4.72806e-11	1.94248e-05	1.00692e-05
8601.8	4.64329e-11	1.92664e-05	9.9795e-06
8611.51	4.5601e-11	1.91095e-05	9.89067e-06
8621.22	4.47845e-11	1.89539e-05	9.80267e-06
8630.93	4.39832e-11	1.87997e-05	9.71549e-06
8640.64	4.31968e-11	1.86467e-05	9.62913e-06
8650.35	4.24249e-11	1.84951e-05	9.54359e-06
8660.06	4.16674e-11	1.83448e-05	9.45884e-06
8669.77	4.09239e-11	1.81958e-05	9.37489e-06
8679.48	4.01941e-11	1.80481e-05	9.29173e-06
8689.19	3.94778e-11	1.79016e-05	9.20935e-06
8698.9	3.87748e-11	1.77565e-05	9.12773e-06
8708.61	3.80848e-11	1.76125e-05	9.04688e-06
8718.32	3.74075e-11	1.74698e-05	8.96679e-06
8728.03	3.67427e-11	1.73283e-05	8.88744e-06
8737.74	3.60901e-11	1.7188e-05	8.80884e-06
8747.45	3.54496e-11	1.7049e-05	8.73096e-06
8757.16	3.48208e-11	1.69111e-05	8.65382e-06
8766.87	3.42036e-11	1.67744e-05	8.57739e-06
8776.58	3.35978e-11	1.66389e-05	8.50168e-06
8786.29	3.30031e-11	1.65045e-05	8.42667e-06
8796	3.24193e-11	1.63713e-05	8.35237e-06
8805.71	3.18462e-11	1.62392e-05	8.27875e-06
8815.42	3.12836e-11	1.61083e-05	8.20582e-06
8825.13	3.07314e-11	1.59785e-05	8.13356e-06
8834.83	3.01892e-11	1.58498e-05	8.06198e-06
8844.54	2.9657e-11	1.57221e-05	7.99106e-06
8854.25	2.91344e-11	1.55956e-05	7.9208e-06
8863.96	2.86215e-11	1.54702e-05	7.85119e-06
8873.67	2.81179e-11	1.53458e-05	7.78223e-06
8883.38	2.76235e-11	1.52225e-05	7.71391e-06
8893.09	2.71381e-11	1.51002e-05	7.64622e-06
8902.8	2.66615e-11	1.4979e-05	7.57916e-06
8912.51	2.61936e-11	1.48588e-05	7.51272e-06
8922.22	2.57343e-11	1.47396e-05	7.44689e-06
8931.93	2.52833e-11	1.46214e-05	7.38168e-06
8941.64	2.48405e-11	1.45043e-05	7.31706e-06
8951.35	2.44057e-11	1.43881e-05	7.25304e-06
8961.06	2.39788e-11	1.42729e-05	7.18962e-06
8970.77	2.35597e-11	1.41587e-05	7.12678e-06
8980.48	2.31482e-11	1.40455e-05	7.06452e-06
8990.19	2.27441e-11	1.39332e-05	7.00283e-06
8999.9	2.23473e-11	1.38219e-05	6.94171e-06
9009.61	2.19577e-11	1.37115e-05	6.88116e-06
9019.32	2.15752e-11	1.36021e-05	6.82116e-06
9029.03	2.11995e-11	1.34936e-05	6.76171e-06
9038.74	2.08307e-11	1.3386e-05	6.70282e-06
9048.45	2.04685e-11	1.32793e-05	6.64446e-06
9058.16	2.01128e-11	1.31735e-05	6.58664e-06
9067.87	1.97635e-11	1.30686e-05	6.52935e-06
9077.58	1.94206e-11	1.29646e-05	6.47259e-06
9087.29	1.90838e-11	1.28615e-05	6.41635e-06
9097	1.8753e-11	1.27592e-05	6.36062e-06
9106.71	1.84282e-11	1.26578e-05	6.3054e-06
9116.42	1.81093e-11	1.25572e-05	6.2507e-06
9126.13	1.7796e-11	1.24575e-05	6.19649e-06
9135.84	1.74884e-11	1.23587e-05	6.14278e-06
9145.55	1.71863e-11	1.22606e-05	6.08956e-06
9155.26	1.68896e-11	1.21634e-05	6.03682e-06
9164.96	1.65982e-11	1.2067e-05	5.98457e-06
9174.67	1.6312e-11	1.19715e-05	5.9328e-06
9184.38	1.60309e-11	1.18767e-05	5.8815e-06
9194.09	1.57549e-11	1.17827e-05	5.83067e-06
9203.8	1.54838e-11	1.16895e-05	5.7803e-06
9213.51	1.52175e-11	1.15971e-05	5.73039e-06
9223.22	1.4956e-11	1.15055e-05	5.68093e-06
9232.93	1.46991e-11	1.14146e-05	5.63193e-06
9242.64	1.44468e-11	1.13245e-05	5.58337e-06
9252.35	1.4199e-11	1.12351e-05	5.53526e-06
9262.06	1.39556e-11	1.11465e-05	5.48758e-06
9271.77	1.37166e-11	1.10587e-05	5.44034e-06
9281.48	1.34817e-11	1.09715e-05	5.39352e-06
9291.19	1.32511e-11	1.08851e-05	5.34713e-06
9300.9	1.30245e-11	1.07994e-05	5.30116e-06
9310.61	1.2802e-11	1.07145e-05	5.25561e-06
9320.32	1.25834e-11	1.06302e-05	5.21048e-06
9330.03	1.23686e-11	1.05466e-05	5.16575e-06
9339.74	1.21577e-11	1.04638e-05	5.12143e-06
9349.45	1.19505e-11	1.03816e-05	5.07751e-06
9359.16	1.17469e-11	1.03001e-05	5.03398e-06
9368.87	1.1547e-11	1.02193e-05	4.99085e-06
9378.58	1.13506e-11	1.01392e-05	4.94811e-06
9388.29	1.11576e-11	1.00597e-05	4.90576e-06
9398	1.0968e-11	9.9809e-06	4.86379e-06
9407.71	1.07818e-11	9.90274e-06	4.8222e-06
9417.42	1.05989e-11	9.82524e-06	4.78098e-06
9427.13	1.04192e-11	9.74837e-06	4.74014e-06
9436.84	1.02426e-11	9.67215e-06	4.69967e-06
9446.55	1.00691e-11	9.59655e-06	4.65956e-06
9456.26	9.89871e-12	9.52158e-06	4.61981e-06
9465.97	9.73128e-12	9.44724e-06	4.58042e-06
9475.68	9.56679e-12	9.3735e-06	4.54138e-06
9485.39	9.40518e-12	9.30038e-06	4.5027e-06
9495.1	9.24641e-12	9.22787e-06	4.46436e-06
9504.8	9.09041e-12	9.15595e-06	4.42637e-06
9514.51	8.93713e-12	9.08462e-06	4.38872e-06
9524.22	8.78654e-12	9.01389e-06	4.3514e-06
9533.93	8.63858e-12	8.94374e-06	4.31443e-06
9543.64	8.4932e-12	8.87417e-06	4.27778e-06
9553.35	8.35036e-12	8.80517e-06	4.24146e-06
9563.06	8.21001e-12	8.73674e-06	4.20547e-06
9572.77	8.0721e-12	8.66888e-06	4.1698e-06
9582.48	7.93659e-12	8.60157e-06	4.13445e-06
9592.19	7.80345e-12	8.53482e-06	4.09942e-06
9601.9	7.67261e-12	8.46862e-06	4.0647e-06
9611.61	7.54406e-12	8.40296e-06	4.03029e-06
9621.32	7.41773e-12	8.33784e-06	3.99619e-06
9631.03	7.2936e-12	8.27326e-06	3.96239e-06
9640.74	7.17162e-12	8.2092e-06	3.9289e-06
9650.45	7.05176e-12	8.14567e-06	3.8957e-06
9660.16	6.93397e-12	8.08267e-06	3.8628e-06
9669.87	6.81822e-12	8.02018e-06	3.8302e-06
9679.58	6.70447e-12	7.9582e-06	3.79788e-06
9689.29	6.5927e-12	7.89673e-06	3.76585e-06
9699	6.48285e-12	7.83577e-06	3.73411e-06
9708.71	6.3749e-12	7.7753e-06	3.70265e-06
9718.42	6.26881e-12	7.71533e-06	3.67147e-06
9728.13	6.16456e-12	7.65585e-06	3.64057e-06
9737.84	6.0621e-12	7.59685e-06	3.60994e-06
9747.55	5.9614e-12	7.53834e-06	3.57958e-06
9757.26	5.86244e-12	7.4803e-06	3.5495e-06
9766.97	5.76519e-12	7.42274e-06	3.51968e-06
9776.68	5.6696e-12	7.36565e-06	3.49012e-06
9786.39	5.57566e-12	7.30902e-06	3.46083e-06
9796.1	5.48333e-12	7.25286e-06	3.4318e-06
9805.81	5.39259e-12	7.19715e-06	3.40302e-06
9815.52	5.3034e-12	7.1419e-06	3.3745e-06
9825.23	5.21574e-12	7.08709e-06	3.34623e-06
9834.93	5.12958e-12	7.03273e-06	3.31821e-06
9844.64	5.0449e-12	6.97882e-06	3.29044e-06
9854.35	4.96167e-12	6.92534e-06	3.26292e-06
9864.06	4.87986e-12	6.8723e-06	3.23563e-06
9873.77	4.79945e-12	6.81969e-06	3.20859e-06
9883.48	4.72041e-12	6.7675e-06	3.18179e-06
9893.19	4.64272e-12	6.71574e-06	3.15522e-06
9902.9	4.56636e-12	6.6644e-06	3.12889e-06
9912.61	4.49129e-12	6.61347e-06	3.10279e-06
9922.32	4.41751e-12	6.56296e-06	3.07692e-06
9932.03	4.34498e-12	6.51286e-06	3.05128e-06
9941.74	4.27369e-12	6.46316e-06	3.02586e-06
9951.45	4.20361e-12	6.41386e-06	3.00067e-06
9961.16	4.13472e-12	6.36497e-06	2.9757e-06
9970.87	4.067e-12	6.31646e-06	2.95095e-06
9980.58	4.00043e-12	6.26835e-06	2.92641e-06
9990.29	3.93499e-12	6.22063e-06	2.90209e-06
10000	3.87066e-12	6.1733e-06	2.87799e-06
[truncated: 9 more columns]

## Sheet: Figure 3
Figure 3B: MT plus-ends blocks (% of time)							Figure 3G: Dynamic State (% of time)												Figure 3G: Depolymerization Rate (um/min)						Figure 3P: Microtubule plus-end blocks (% of total time)
20nM EB3 control	10nM CEP104 + 20nM EB3	10nM CEP104 SXNN + 20nM EB3	100nM CEP104 SXNN + 20nM EB3	10nM CEP104 delta TOG + 20nM EB3				blocked at seed			blocked at lattice			slowly depolym					tubulin control	10nM CEP104 + 15nM CCDC66	2nM CEP104 + 10nM CSPP	10nM CEP104 + 10nM CSPP			10nM CEP104 delta JR, 20nM EB3	50nM CEP104 delta JR, 20nM EB3	10nM CEP104 delta JR, 10nM CCDC66, 20nM EB3	10nM CEP104 delta JR, 10nM CSPP, 20nM EB3
0	43.5687	2.83571	100	0			2nM CEP104	4.83534	3.34444	0	0	0	0	0	0	0			37.9935	0.200003	0.0485059	0.0562447			1.50001	67.0552	5.44186	0
0	50.3241	15.115	100	0			10nM CCDC66, 2nM CEP104	5.64286	9.81641	4.11805	8.40716	0	0	0	0	0.131938			74.9428	0.0996948	0.0789456	0.0552198			0.693782	90.2863	1.65	1.43479
0	91.5923	14.1023	100	0.913788			15nM CCDC66, 10nM CEP104	50.8163	31.3736	64.0204	9.42856	7.21667	21.7551	4.74491	9.95334	1.03061			40.3341	0.0575537	0.0441433	0.364282			0	99.8462	0	13.1087
							10nM CSPP, 2nM CEP104	40.8281	58.6111	13.1087	20.0937	24.4792	36.2663	12.25	3.15277	13.5743			50.8423	0.224996	0.132002	0.229792
							10nM CSPP, 10nM CEP104	64.4762	54.1154	95.2105	10.0238	0	4.90351	3.11904	3.5	0			70.8891	0.0651286	0.0507117	0.0636287
							2nM CEP104, 20nM EB3	3.14062	0	0	0	0	0	0	0	0			34.2683	0.0599988	0.074373	0.16072
							10nM CCDC66, 2nM CEP104, 20nM EB3	0	0	0	8.27501	5.62712	3.81365	1.84721	0.322033	4.51818			51.5201	0.0692354	0.0602986
							10nM CSPP, 2nM CEP104, 20nM EB3	100	98.2159	94.4091	0	0	0	0	1.57387	0			46.2761	0.101619	0.120981
																			66.6713	0.0705945	0.0688246
																			77.3414	0.0518306
																			59.8577	0.0495458
																			56.4486	0.0537378
																			49.4122	0.0580584
																			36.7115	0.0692354
																			49.9551	0.0449936
																			38.1624	0.115388
																			58.945	0.0823499
																			28.0136	0.295522
																			30.3727	0.200003
																			23.174	0.091133
																			36.8165	0.224996
																			64.3411	0.125574
																			43.6616	0.161806
																			48.361	0.0449936
																			33.4085	0.126759
																			47.4408	0.334886
																			63.6524	0.0750057
																			77.3414	0.254539
																			61.8202
																			41.2823
																			53.1862
																			52.8588
																			30.3727
																			36.1785
																			39.9586
																			11.6999
																			27.583
																			34.4825
																			28.2391
																			77.8868
																			51.8658
																			38.3138
																			14.8512
																			23.1184
																			27.0038
																			51.3148
																			49.8584
																			31.0444
																			35.6442
																			22.4976
																			45.0882
																			43.5386
																			36.5379
																			48.7576
																			41.8412
																			45.8914
																			45.1672
																			45.1408
																			36.4517
																			33.9072
																			33.7442
																			57.9349
																			42.6456
																			13.724
																			21.7271
																			46.6605
																			14.9984
																			22.1955
																			9.90082
																			18.0026
																			36.3837
																			37.6599
																			52.1873
																			74.73
																			30.0063
																			40.1539
																			34.2099
																			31.9409
																			29.6096
																			41.5122
																			12.2998
																			10.0803
																			28.5749
																			35.7031
																			22.8963
																			25.5172
																			21.1469
																			40.7572
																			33.4982
																			28.4959
																			49.9618
																			47.5646
																			51.561
																			37.0108
																			44.8342
																			41.9856
																			66.9651
																			38.1901
																			19.7967
																			27.1731
																			41.5456
																			14.7869
																			34.4616
																			46.1178
																			24.9004
																			75.2755
																			26.02
																			31.4919
																			47.5646
																			39.1474
																			12.2998
																			14.9417
																			25.205
																			15.7524
																			7.71478
																			12.8997
																			29.1902
																			23.1746
																			45.6683
																			7.99973
																			33.2175
																			51.9769
																			20.2484
																			24.4511
																			8.21254
																			14.6269
																			8.84958
																			26.0991
																			30.3957
																			21.4733
																			33.0048
																			25.6443
																			38.9698
																			34.3696
																			26.8894
																			24.8643
																			39.1474
																			29.4741
																			25.205
																			46.4502
																			30.1997

## Sheet: Figure 4
Figure 4B: TOGARAM1 intensity						Figure 4C: Growth Rate (um/min)										Figure 4C: Catastrophe Frequency (events/min)							Figure 4C: Catastrophe Frequency (events/min)
Bin Center	GFP	EB3	TOGARAM1			20nM EB3 control	10nM TOGARAM1 + 20nM EB3	10nM 1'2'34 + 20nM EB3	10nM 123'4' + 20nM EB3	10nM L-TOG3+4 + 20nM EB3	200nM TOG3+4 + 20nM EB3	10nM 123'4 + 20nM EB3	10nM 1234' + 20nM EB3			20nM EB3 control	0.448641	0.464238	0.439902				20nM EB3 control	0	0	0
0	0	0	0			3.74992	2.82603	3.144	4.173	1.497	2.518	2.2	3.63211			10nM mCres + 20nM EB3	0.412591	0.194148	0.310118	0.549739			10nM mCres + 20nM EB3	5.54117	5.78204	5.22292	6.16642
1.5	0	0	0			2.72438	2.25005	2.642	3.76	1.689	1.983	1.67141	3.80252			10nM 1'2'34 + 20nM EB3	0.566065	0.2557	0.555236				10nM 1'2'34 + 20nM EB3	4.11611	5.28873	6.30487
3	0	0	0			4.11672	2.51998	4.664	3.62	1.296	2.8	2.50272	2.08127			10nM 123'4' + 20nM EB3	0.422516	0.452684	0.345119				10nM 123'4' + 20nM EB3	0	0	0
4.5	0	0	0			5.48157	2.51471	2.218	5.29	1.606	1.911	2.75453	3.15008			10nM 123'4 + 20nM EB3	0.577386	0.436912	0.419654				10nM 123'4 + 20nM EB3	6.91788	7.46668	4.17594
6	0	0	0			4.10402	2.77717	3.073	4.322	2.253	2.616	2.69999	3.60006			10nM 1234' + 20nM EB3	0.308179	0.261932	0.257952				10nM 1234' + 20nM EB3	4.15991	3.29105	3.90428
7.5	0	0	0			2.20913	2.33726	3.177	3.992	1.825	2.278	3.67494	3.05774			200nM TOG3+4 + 20nM EB3	0.183931	0.193929	0.077031				200nM TOG3+4 + 20nM EB3	5.74761	13.229	6.82806
9	0	0	0			5.20016	2.40511	3.462	3.661	2.215	2.308	2.64706	3.80638			10nM L-TOG3+4 + 20nM EB3	0.158392	0.084223	0.146851				10nM L-TOG3+4 + 20nM EB3	5.78796	4.85488	5.12123
10.5	0	0	1.34579e-05			4.0234	3.04616	2.614	4.186	1.637	2.588	3.54713	3.20314
12	0	0	0			4.06467	2.37001	2.914	4.95	2.246	2.24	2.18183	4.13992
13.5	0	0	0			4.44189	2.26551	3.388	4.45	2.809	2.446	2.29865	3.26254
15	0	2.73695e-05	0			3.66194	1.72001	3.857	4.253	1.787	2.283	2.93826	3.45664
16.5	0	1.36848e-05	4.03736e-05			4.66355	2.15627	2.836	4.529	1.906	2.201	3.11792	3.40564
18	0	8.21085e-05	4.03736e-05			4.13436	2.05718	3.217	4.098	2.1	2.029	2.71324	3.42743
19.5	0	0.000109478	0.000107663			4.65743	2.77949	2.684	3.641	1.934	2.286	3.00005	3.79278
21	0	0.000177902	0.000201868			3.42962	2.84993	3.521	3.942	2.465	2.744	2.17741	3.5775
22.5	0	0.000205271	0.000215326			4.65525	2.1429	3.068	4.518	1.75	2.651	2.69999	3.30003
24	1.72816e-05	0.000273695	0.000309531			2.51998	2.23848	3.268	4.415	1.08	2.519	3.24002	3.45491
25.5	3.45632e-05	0.000246326	0.00056523			4.65003	1.93641	1.847	3.646	2.16	2.352	2.7435	3.20615
27	0.000380195	0.000109478	0.000807472			4.39107	2.07392	2.853	4.33	2.005	2.328	3.10004	3.83837
28.5	0.000812235	0.000246326	0.00154765			5.19207	1.96459	3.07	4.542	1.842	2.385	3.49413	4.01419
30	0.00279962	0.000314749	0.00166878			3.78015	2.15999	2.859	3.24	1.695	2.33	2.48568	3.99134
31.5	0.00530545	0.000383173	0.00258391			5.46011	3.25389	2.968	4.257	2.662	2.248	3.50527	3.98066
33	0.009021	0.000246326	0.00273195			3.03757	2.51056	3.236	3.986	1.535	2.483	2.40588	1.332
34.5	0.0140154	0.000588445	0.00379512			4.84982	2.76515	3	4.394	2.054	2.348	2.65909	4.54741
36	0.0174544	0.000670553	0.00495249			5.48996	2.61216	2.737	4.59	2.948	2.137	3.1296	2.21865
37.5	0.0229673	0.000697923	0.00594838			3.60007	2.43943	2.594	3.72	1.721	2.583	2.65223	4.23162
39	0.0247991	0.000916879	0.00691734			4.49997	2.56039	2.245	4.348	1.4	2.422	3.07497	3.13207
40.5	0.0257323	0.00102636	0.00799397			3.49994	2.69999	2.746	4.856	1.772	2.301	1.8	3.78308
42	0.0296898	0.00102636	0.0082093			4.90902	1.17694	2.976	4.544	1.422	2.322	3.13372	3.86783
43.5	0.0280826	0.0011632	0.0090706			5.52864	2.28595	3.227	4.203	1.554	2.613	2.94892	3.13207
45	0.0305884	0.00154638	0.0111431			4.28006	3.48757	3.363	4.174	1.631	2.511	3.63456	3.26721
46.5	0.0296552	0.00162849	0.0120986			2.43002	2.71547	3.477	5.135	1.77	2.521	1.4566	3.84926
48	0.0298108	0.00194324	0.0125024			4.0234	2.31076	3.706	4.427	1.887	2.475	0.978263	3.44554
49.5	0.0307785	0.00213482	0.0131349			5.05564	1.8	3.282	4.573	1.58	2.571	1.77954	3.70459
51	0.0297935	0.00273695	0.0145345			4.79107	2.02505	1.653	4.775	1.688	2.215	2.1429	1.53659
52.5	0.0284801	0.00227167	0.0141711			4.2942	2.66245	2.992	3.717	1.775	1.473	2.25005	2.86664
54	0.0294479	0.00221693	0.0157592			4.56205	2.29311	3.472	3.889	2.119	2.626	2.3512	2.11503
55.5	0.0289121	0.0026001	0.0148709			4.52502	1.67141	3.185	2.829	1.43	2.363	2.69999	3.16555
57	0.0270457	0.00286011	0.016136			3.99589	1.6864	3.171	4.664	2.667	2.355	3.03485	3.01649
58.5	0.0278579	0.00324329	0.015961			4.37129	2.2378	2.864	4.343	1.7	2.235	2.64706	3.67106
60	0.0268038	0.00288748	0.0172126			4.41418	2.55997	3.494	3.834	1.988	2.456	2.00934	4.62837
61.5	0.0256632	0.0032296	0.0160956			4.19991	2.33435	3.294	4.336	2.732	1.974	2.2	2.94782
63	0.0240041	0.00331171	0.0179797			4.6082	2.31926	2.668	3.787	1.746	2.239	2.81244	2.53927
64.5	0.0241251	0.00307907	0.016782			3.49817	2.83236	2.69	4.609	1.967	2.31	3.04205	2.4595
66	0.0213428	0.00369488	0.0174818			4.22293	2.47501	2.682	4.364	1.232	2.4	2.39213	4.04994
67.5	0.0213428	0.00358541	0.0188276			4.42483	2.38846	3.407	4.396	1.57	2.215	3.60006	3.78015
69	0.0204441	0.00428333	0.016607			3.80252	2.05259	3.256	4.388	2.461	2.297	1.99634	3.17145
70.5	0.0201676	0.00417385	0.0170915			4.35781	2.55142	3.119	4.277	1.271	2.412	1.8	3.64082
72	0.0178173	0.00437912	0.0170242			3.16955	2.03893	2.794	5.657	1.81	2.554	1.98948	3.47154
73.5	0.0173162	0.00388647	0.0162706			5.13507	2.37852	2.93	4.161	3.626	2.718	2.20913	2.16563
75	0.0173853	0.00444755	0.015315			4.32011	2.60272	2.7	4.871	3.42	2.616	2.51998	2.16669
76.5	0.015709	0.00483072	0.0155707			4.07748	2.59027	2.7	3.75	3.9	2.7	3.16808	3.76527
78	0.0137389	0.00437912	0.0150863			3.89988	2.76663	2.785	4.633	2.786	2.224	2.95391	4.3425
79.5	0.0138944	0.00524126	0.0151132			2.49998	2.5435	3.211	4.641	4.249	2.279	1.54685	2.7115
81	0.0130822	0.00520021	0.0142519			4.24291	2.02505	2.512	4.316	3.978	2.475	1.94066	2.16669
82.5	0.0120971	0.00498125	0.0143192			3.63918	2.29996	3.306	4.52	3.788	2.364	2.97494	1.99998
84	0.010922	0.00520021	0.0133637			4.16266	2.40358	1.938	3.829	3.625	3.18	2.92495	3.47154
85.5	0.0109393	0.0049402	0.0127984			3.33	2.78995	1.8	4.069	3.143	2.517	2.66092	2.63905
87	0.0106627	0.00524126	0.0129195			4.38368	2.09996	2.736	4.264	3.682	2.485	3.18456	3.25058
88.5	0.00907284	0.00561075	0.0129868			4.0846	1.98625	2.274	4.713	3.792	2.794	1.49999	3.45515
90	0.00877905	0.00520021	0.0118564			4.59455	2.15999	3.284	4.583	3.383	2.388	2.88	3.47379
91.5	0.00862352	0.00535074	0.0124485			3.86997	2.27651	3.088	3.825	2.928	2.7	3.10916	3.35463
93	0.00853711	0.00559707	0.0109682			4.17006	2.02505	2.762	4.134	4.459	2.561	2.04831	2.15999
94.5	0.00743109	0.00532337	0.0102818			4.64481	2.41873	3.236	4.038	4.32	2.909	2.46003	3.30184
96	0.00743109	0.00604866	0.0107394			4.69703	2.55626	2.506	4.018	4.037	2.785	2.90456	3.00386
97.5	0.00679167	0.00558338	0.00940705			2.88744	1.92558	3.258	4.311	3.374	2.526	2.51998	3.23805
99	0.00616953	0.00603498	0.00935322			5.40019	2.95705	2.569	4.767	3.488	2.487	2.28467	5.33584
100.5	0.00618681	0.00598024	0.00890911			2.92495	2.44692	2.655	3.817	3.186	2.472	3.34693	1.54288
102	0.00549555	0.00588445	0.00877453			3.08576	2.25005	3.355	3.803	3.537	2.273	4.37129	3.40781
103.5	0.00549555	0.00570654	0.00773827			4.11914	2.24618	3.677	4.702	3.163	2.373	2.39036	3.25899
105	0.00534002	0.00573391	0.00784593			4.47277	2.39403	2.938	4.156	4.135	2.589	3.52493	3.88256
106.5	0.00483885	0.00624025	0.00738837			5.52864	2.25005	3.449	5.835	3.174	2.239	2.98962	3.03
108	0.00459691	0.00572023	0.00678276			3.9681	2.2034	2.86	3.726	3.729	2.832	2.59655	2.44034
109.5	0.00490798	0.00617183	0.00671547			3.9375	2.24266	2.908	5.059	3.269	2.25	2.82211	3.46432
111	0.00338719	0.006555	0.00647323			3.94829	2.9423	3.106	4.007	3.488	2.766	2.77057	2.94156
112.5	0.00378467	0.00639078	0.00629828			4.96815	1.93641	3.259	3.936	3.34	1.8	2.88	4.31069
114	0.00388836	0.00614446	0.00640594			2.83853	2.56154	3.946	4.931	3.081	2.563	3.38816	3.195
115.5	0.00369826	0.00613077	0.00562539			4.79107	2.15384	3.798	4.55	2.7	2.726	2.9357	3.44997
117	0.00335263	0.00634973	0.00501978			5.07463	2.7311	2.753	5.401	3.617	2.443	3.76352	3.12508
118.5	0.00336991	0.00666448	0.00516782			4.39419	2.25507	3.08	3.086	3.705	2.804	3.19095	3.44578
120	0.00331807	0.00602129	0.00481792			3.10916	2.30292	2.591	3.012	2.973	2.57	3.02922	2.32684
121.5	0.00293787	0.00662342	0.00501978			4.65569	2.31172	3.375	2.547	3.862	2.394	2.04997	3.52416
123	0.00276506	0.00671922	0.0050467			2.41873	2.43445	3.516	3.33	3.197	2.736	1.49999	3.04772
124.5	0.00245399	0.0061992	0.00495249			5.29638	2.25005	2.414	3.196	4.188	2.463	1.87198	4.67979
126	0.00231573	0.00682869	0.00483137			4.49997	2.83047	2.939	3.027	4.464	1.816	2.7978	1.75498
127.5	0.00241942	0.00621288	0.00466988			2.5435	2.41358	2.582	3.999	3.429	2.598	2.01433	3.44997
129	0.00238486	0.00656868	0.00425268			2.69999	2.38241	2.992	3.454	3.476	2.345	2.5772	3.0952
130.5	0.00233302	0.00688343	0.00464296			4.39029	2.21145	2.143	3.123	2.584	3.291	2.9368	4.19991
132	0.00203923	0.00607603	0.00417194			3.73327	3.15008	2.601	3.366	3.429	2.787	2.37501	3.26098
133.5	0.00202195	0.0061992	0.00415848			5.35008	0.821727	2.963	1.6	3.873	2.229	2.58459	2.89687
135	0.00198738	0.00634973	0.00397007			4.65003	2.46043	2.97	3.021	3.594	3.06	2.7196	3.38364
136.5	0.00181457	0.00618551	0.00383549			4.73683	2.31279	2.75	2.863	3.683	2.812	2.90995	2.4046
138	0.00174544	0.00639078	0.00391624			4.27487	2.40001	2.278	2.819	4.264	2.328	3.1218	2.27082
139.5	0.00158991	0.00650026	0.00395661			3.33185	2.35378	2.738	3.761	3.506	2.627	3.98583	3.00005
141	0.00152078	0.00652763	0.00356633			5.44708	2.37276	3	3.092	3.534	2.626	2.37852	1.45717
142.5	0.00162447	0.00624025	0.00344521			4.38757	2.49234	2.373	2.883	3.869	2.131	3.03426	2.73962
144	0.00138253	0.0063771	0.0034183			5.03983	2.39365	2.688	3.466	3.513	2.682	2.295	1.37017
145.5	0.00141709	0.00572023	0.0041854			2.90008	2.19595	2.281	3.051	3.167	2.44	2.82859	2.64464
147	0.00108874	0.00660974	0.00332409			4.19063	2.03576	3.135	2.65	3.005	2.416	2.74998	2.50712
148.5	0.00119243	0.00630867	0.00335101			4.38019	2.0025	2.731	2.974	3.532	2.372	2.36256	2.6853
150	0.00108874	0.0061034	0.00333755			4.37129	2.50547	3	2.904	4.147	2.395	2.7529	2.33301
151.5	0.00096777	0.00598024	0.0029069			4.43791	1.97652	3.757	2.307	4.163	2.655	2.14133	2.23769
153	0.00119243	0.00554233	0.00327026			4.85455	2.13966	2.391	2.807	3.205	2.16	2.38909	1.5857
154.5	0.000915925	0.00577497	0.00335101			3.53084	2.71451	3.175	3.385	3.753	2.096	4.04994	1.82309
156	0.00101961	0.00585708	0.00335101			4.23017	2.69999	3.51	3.221	3.767	2.6	2.40001	2.20395
157.5	0.000933207	0.00561075	0.00324335			2.09996	2.0455	2.747	3.215	3.307	1.787	2.9315	3.11547
159	0.00096777	0.00587076	0.00301456			3.97067	2.22355	2.7	2.546	4.855	1.865	2.33994	2.61349
160.5	0.000656701	0.00513178	0.0029069			3.7125	2.81244	2.942	2.137	2.895	1.579	1.875	1.31447
162	0.000673983	0.00580234	0.00298765			5.21261	3.0706	3.1	2.736	3.823	1.491	2.53885	2.91175
163.5	0.000743109	0.00585708	0.00238204			4.88882	1.39653	3.503	2.711	3.532	1.628	2.67863	1.86166
165	0.000570293	0.00514547	0.00305493			4.30018	2.36616	3.2	3.6	4.641	1.536	3.82486	2.19421
166.5	0.000570293	0.00580234	0.0029069			4.32011	2.30874	2.457	3.437	5.347	1.51	2.54406	1.67253
168	0.000725827	0.0055697	0.00304148			2.64995	2.11831	4.006	2.708	3.69	1.753	2.47501	3.00386
169.5	0.000639419	0.00525495	0.00240896			4.53329	1.90002	2.755	3.055	2.767	1.679	2.36256	2.3638
171	0.000518448	0.00572023	0.00283961			4.58184	1.78712	2.715	2.469	3.996	1.179	3.64491	2.34385
172.5	0.000587575	0.00521389	0.00259737			5.13507	2.49547	3.554	2.904	3.41	1.536	2.31854	2.20055
174	0.000414758	0.00544653	0.00270503			4.72513	2.44481	3.41	2.947	3.45	1.482	2.97213	2.08227
175.5	0.000553011	0.00514547	0.00258391			4.56666	2.56669	4.233	2.931	3.8	1.77	2.1214	2.62167
177	0.000553011	0.00518652	0.00250316			3.94289	3.47154	1.563	3.218	3.628	1.661	2.17236	3.03757
178.5	0.000708546	0.00458439	0.00257045			3.34996	2.45711	3.15	2.689	4.371	1.489	2.84993	3.64191
180	0.000483885	0.00459808	0.0021398			6.10733	2.76286	2.985	3.9	3.177	1.492	3.01937	2.85878
181.5	0.00043204	0.00440649	0.00223401			2.98414	1.82816	3.433	2.443	3.45	1.746	2.76811	2.72694
183	0.00043204	0.00424227	0.00218017			4.49997	2.16765	2.434	2.941	3.938	1.611	2.05201	2.0562
184.5	0.000362914	0.00444755	0.00220709			4.1683	3.76352	3.174	2.871	3.96	1.575	3.15634	2.19105
186	0.000449322	0.00458439	0.00230129			5.01404	2.72199	3.06	2.34	2.935	1.388	3.79986	2.15999
187.5	0.000362914	0.00510441	0.00220709			4.82868	2.31662	2.745	2.359	3.548	1.589	3.68189	2.85861
189	0.00032835	0.00425596	0.00184373			3.50273	1.58822	2.952	3.325	3.216	2.07	2.91427	3.61804
190.5	0.000345632	0.00500862	0.00211288			4.33109	3.00005	3.099	3.297	3.905	1.788	3.51827	1.89377
192	0.000224661	0.00390016	0.0017899			2.45459	2.57144	2.287	2.93	2.645	1.109	3.76352	2.93406
193.5	0.00032835	0.00472124	0.00185719			5.50019	2.64706	2.483	3.291	3.723	1.63	2.57995	3.51112
195	0.000259224	0.00400963	0.00200522			5.40019	2.24018	2.624	2.731	4.781	1.676	3.81173	2.96541
196.5	0.000241942	0.00407806	0.0017899			2.88	2.25005	2.786	3.235		1.691	3.50908	2.99454
198	0.00032835	0.00407806	0.00201868			5.67021	2.43929	2.806	2.935		1.87	4.49997	2.94358
199.5	0.000293787	0.00400963	0.00199176			5.08495	2.83493	3.571	2.952		1.379	3.57434	3.96489
201	0.000276506	0.00429701	0.00172261			4.94992	2.18183	3.6	3.304		1.726	3.53781	2.89117
202.5	0.000172816	0.00383173	0.00161494			4.73999	2.57144	3.2	3.025		1.161	3.31461	2.68421
204	0.000207379	0.00364015	0.00184373			4.49997	2.47246	2.653	3.187		1.929	3.74704	2.41358
205.5	0.000224661	0.00376331	0.00180335			4.88594	1.90285	2.232	1.95		1.765	3.07896	2.72438
207	0.000293787	0.00411911	0.0016284			2.7529	2.45459	2.91	2.263		1.389	3.91047	3.96009
208.5	0.00010369	0.00390016	0.00184373			5.08547	1.75001	3.6	2.086		1.429	3.85715	2.88372
210	0.000207379	0.00384542	0.00156111			5.07617	2.2	3.046	3.189		1.466	3.49413	2.6011
211.5	0.000311069	0.00361278	0.00166878			4.5675	2.73463	3.435	2.713		1.48	3.9061	3.13516
213	0.00010369	0.0039549	0.00148036			4.49997	2.5554	2.484	2.97		1.737	3.24002	2.35588
214.5	0.000120971	0.00318855	0.00148036			1.90002	1.43034	2.728	2.428		1.5	2.76008	2.89508
216	0.000172816	0.00324329	0.00168223			4.89697	2.65268	2.7	2.559		1.8	3.21434	3.33
217.5	0.000155534	0.00387279	0.00142653			4.86449	2.92495	3.069	2.571		1.994	1.8	2.91825
219	0.000155534	0.00343487	0.00165532			5.09999	1.91251	2.704	2.795		1.156	2.69999	4.00339
220.5	6.91264e-05	0.00295591	0.00131887			3.53781	2.63273	2.7	2.947		1.476	2.7818	3.28062
222	0.000155534	0.00313381	0.0013727			5.03171	2.52819	2.804	4.11		1.512	3.98583	3.42548
223.5	6.91264e-05	0.00307907	0.00129195			5.58766	2.25598	3.046	2.638		1.661	3.73127	3.15008
225	0.000172816	0.00346224	0.00122467			4.92355	2.275	2.927	2.297			3.00005	2.84249
226.5	6.91264e-05	0.00357172	0.00115738			4.94992	2.2699	3.1	3.476			3.16555	2.9832
228	0.000120971	0.00338014	0.00145345			3.89306	1.32785	4.013	2.494			3.76527	4.09514
229.5	8.6408e-05	0.00357172	0.00142653			3.24002	2.33994	3.717	3.198			4.30018	3.7125
231	0.000172816	0.00313381	0.00130541			5.62517	2.53772	3.51	2.567			4.09105	2.15999
232.5	0.00010369	0.00298328	0.00122467			6.67937	3.3751	3.3	3.497			3.26632	2.82723
234	0.000155534	0.00298328	0.0013727			5.11564	2.72199	2.871	3.296			5.14299	4.11432
235.5	5.18448e-05	0.00309276	0.00123812			3.32608	2.14899	3.439	3.33			3.76062	3.18648
237	0.000138253	0.00291485	0.00110354			5.58766	2.09763	3.223	2.859			3.75657	2.39061
238.5	0.000190098	0.00277801	0.00110354			5.18025	2.32757	3.9	3.643			3.14074	3.38055
240	0.00010369	0.00268221	0.000968966			3.15008	2.07689	3.585	3.098			4.04994	3.76352
241.5	0.000138253	0.00298328	0.00123812			4.94992	2.75404	3.485	3.071			3.62182	2.5875
243	8.6408e-05	0.00283274	0.00113046			5.15783	1.90586	4.019	2.599			4.12501	2.57836
244.5	8.6408e-05	0.00299696	0.00106317			3.21758	2.04444	3.503	3.507			2.69999	2.06759
246	5.18448e-05	0.00292854	0.00104971			3.41989	2.33386	3.263	2.766			3.83326	2.99189
247.5	0.00010369	0.00266853	0.00121121			3.76876	1.95656	2.747	2.954			4.7077	3.09419
249	0.000138253	0.00268221	0.00110354			5.08495	2.42469	3.455	2.106			3.76352	2.36256
250.5	5.18448e-05	0.00249063	0.00110354			4.62837	1.95001	3.538	2.935			3.19351	3.02961
252	6.91264e-05	0.00288748	0.00103626			3.96009	2.54124	2.661	2.517			3.98875	3.52596
253.5	5.18448e-05	0.00294222	0.00082093			3.97131	2.56598	3.582	2.969			3.39556	1.49999
255	3.45632e-05	0.00257273	0.000767098			4.91773	3.15008	3.121	2.375			3.8841	2.275
256.5	6.91264e-05	0.00257273	0.0010228			5.09999	2.31614	3.434	3.026			3.24376	2.98527
258	5.18448e-05	0.00280538	0.00122467			2.81244	2.57995	2.988	2.957			3.41046	4.09992
259.5	6.91264e-05	0.00270958	0.00103626			4.03265	2.46003	3.593	3.569			3.80756	2.46536
261	8.6408e-05	0.00262747	0.00094205			6.17154	2.52192	2.919	2.977			3.24002	2.13893
262.5	6.91264e-05	0.00240852	0.00126504			4.90902	2.2	2.773	2.623			3.9315	2.90008
264	6.91264e-05	0.00264116	0.00094205			4.7572	2.52582	3.273	2.819			3.71987	2.69419
265.5	0.000138253	0.00255905	0.00104971			4.93915	2.06996	3.094	2.912			3.4448	1.9881
267	5.18448e-05	0.00247694	0.001117			4.75266	2.79881	3.343	3.56			3.79573	2.53337
268.5	1.72816e-05	0.00273695	0.000874761			4.63312	2.52861	3.071	3.068			2.6689	2.33775
270	3.45632e-05	0.00240852	0.000901677			4.40985	2.45459	3.496	2.448			4.09992	3.7287
271.5	0.00010369	0.00265484	0.000901677			3.12631	2.46176	3.669	2.876			4.3043	2.8621
273	1.72816e-05	0.00247694	0.000928593			5.02918	2.11934	2.782	2.751			2.92986	2.82654
274.5	0.00010369	0.00250431	0.000982424			5.02311	1.8	2.893	2.585			3.44259	2.39061
276	6.91264e-05	0.002518	0.000861303			5.90012	2.59407	3.203	2.588			3.21434	2.98358
277.5	8.6408e-05	0.00234009	0.0010228			1.55452	2.13153	2.845	3.759			3.82486	2.4643
279	5.18448e-05	0.00250431	0.000807472			5.14669	2.45459	2.374	3.053			3.06822	2.74285
280.5	0	0.0026001	0.000726725			5.93975	2.29818	3.45	3.069			3.52981	2.36541
282	0	0.00203903	0.00075364			5.20016	1.97725	1.937	3.042			3.17778	3.81173
283.5	5.18448e-05	0.00244957	0.000726725			5.01404	1.57499	2.773	3.57			3.52493	3.03213
285	0.00010369	0.00249063	0.000861303			5.50019	2.19127	3.297	2.203			3.62371	2.56368
286.5	1.72816e-05	0.00227167	0.000861303			3.22105	2.68048	3.15	2.84			2.94837	2.38241
288	3.45632e-05	0.00246326	0.000726725			5.28744	2.23679	2.965	3.052			4.16266	2.35823
289.5	3.45632e-05	0.00208008	0.000713267			5.1749	2.26551	3.35	2.26			2.5172	3.34111
291	5.18448e-05	0.00227167	0.000740182			4.19991	2.34997	3.8	3.903			2.91121	2.7818
292.5	3.45632e-05	0.00208008	0.0010228			4.90902	2.37501	3.539	2.333			2.49998	3.19095
294	6.91264e-05	0.00218956	0.000726725			4.72962	2.31279	3.693	2.821			2.81447	2.90563
295.5	3.45632e-05	0.00240852	0.000592146			4.89601	2.56154	3.865	2.803			2.94671	2.13611
297	6.91264e-05	0.00202534	0.000740182			3.03757	2.10941	2.832	2.256			3.67494	2.34789
298.5	5.18448e-05	0.00235378	0.00075364			5.03983	2.83853	2.982	3.168			2.98132	3.38578
300	1.72816e-05	0.00220325	0.000834388			4.82401	2.40934	2.346	2.832			3.15008	2.29889
301.5	3.45632e-05	0.00247694	0.000699809			4.13332	3.3751	3.115	2.531			2.7818	2.56411
303	0	0.00180639	0.000686351			4.30018	2.49234	4.594	3.724			3.19351	2.28105
304.5	3.45632e-05	0.00199797	0.000699809			4.5675	2.13423	2.991	3.095			3.40276	3.30003
306	3.45632e-05	0.00172428	0.000605604			5.29974	2.57144	3.569	2.537			3.7125	2.91517
307.5	3.45632e-05	0.00209377	0.000699809			4.44428	2.26551	3.412	2.915			2.86367	3.5565
309	0	0.0017927	0.000538315			6.17154	2.72646	1.694	2.334			3.54999	2.95003
310.5	5.18448e-05	0.00214851	0.000524857			4.64829	2.49998	3.684	2.776			3.27793	3.06129
312	1.72816e-05	0.00205271	0.000484483			4.20636	2.51998	2.958	3.195			4.74541	2.18248
313.5	3.45632e-05	0.00203903	0.000645977			4.38019	2.42768	3.15	2.889			3.66194	2.80536
315	0	0.00195692	0.000578688			5.38627	2.57144	3.628	3.114			3.10004	2.61973
316.5	1.72816e-05	0.00202534	0.000619062			5.03171	2.1814	2.862	3.122			3.57013	2.5074
318	0	0.00228535	0.000645977			4.76676	4.35014	3.461	2.842			3.75454	2.92841
319.5	3.45632e-05	0.00227167	0.00056523			4.62837	2.53127	2.443	2.624			3.60006	2.8933
321	3.45632e-05	0.0020664	0.00063252			5.13244	2.7529	3.032	3.297			3.70009	2.46269
322.5	0	0.00201166	0.000659435			4.61162	2.42313	3.448	2.989			3.52493	2.30672
324	5.18448e-05	0.00191587	0.000605604			5.04441	2.32106	3.3	3.107			4.39185	2.60994
325.5	0	0.00169691	0.00056523			4.38252	2.08337	3.589	2.231			2.63574	2.39099
327	0	0.00194324	0.000484483			6.338	2.1092	2.735	2.257			3.4964	2.62779
328.5	5.18448e-05	0.00151901	0.000538315			4.97459	1.25493	3.158	2.294			4.09514	3.8532
330	1.72816e-05	0.00156006	0.000578688			5.40019	3.08075	2.74	3.522			3.54921	3.80756
331.5	0	0.00194324	0.000551772			4.06467	2.6571	3.388	3.368			4.13992	2.97138
333	0	0.00187481	0.000444109			5.52256	2.08287	2.568	2.914			3.36119	4.49997
334.5	0	0.00162849	0.000511399			4.69127	2.19268	3.472	2.443			2.91067	3.6482
336	0	0.00169691	0.000430652			4.53205	1.9636	2.527	3.178			3.32493	3.55964
337.5	1.72816e-05	0.00153269	0.000430652			5.00149	2.25005	3.504	2.811			3.17377	2.80334
339	0	0.00202534	0.000713267			4.40005	2.08537	3.062	2.629			3.44112	3.91391
340.5	1.72816e-05	0.00175165	0.000471025			4.99449	2.03183	3.685	2.801			3.95466	4.61891
342	1.72816e-05	0.00166954	0.000551772			5.78559	2.51056	2.676	2.7			4.19063	3.30753
343.5	0	0.00176533	0.000605604			6.60014	2.27546	2.729	3.027			2.92495	3.60006
345	1.72816e-05	0.00173796	0.000605604			4.02011	2.37276	3.476	2.763			4.13228	4.21715
346.5	3.45632e-05	0.00151901	0.000471025			2.83407	2.58546	1.814	3.296			3.65011	3.00195
348	0	0.00158743	0.000524857			2.5435	2.24312	1.865	3.574			4.00012	2.67909
349.5	0	0.00166954	0.000296073			3.65615	3.51827	1.767	3.483			3.44997	3.92898
351	0	0.00158743	0.000578688			6.07498	2.54251	2.467	2.86			3.18456	4.09855
352.5	0	0.00168323	0.00056523			3.94988	2.31423	2.194	3.41			3.53781	3.73785
354	3.45632e-05	0.00195692	0.000497941			1.4727	3.11996	2.053	2.989			2.98076	3.01668
355.5	1.72816e-05	0.00153269	0.000309531			3.36849	2.55	1.929	2.88			3.19031	4.01616
357	0	0.00121794	0.000363362			3.11996	2.62794	1.619	2.269			3.57144	4.25902
358.5	0	0.00134111	0.000457567			4.65003	1.9636	2.351	3.015			3.49236	4.49997
360	0	0.00138216	0.000471025			2.76008	2.5875	1.233	2.616			3.78337	4.21355
361.5	0	0.00131374	0.00037682			3.86997	2.43654	1.731	3.6			3.01495	4.09582
363	0	0.00156006	0.000336447			3.00005	2.55	2.338	3.33			3.43328	3.01764
364.5	0	0.00147795	0.000322989			3.41602	2.47501	2.219	2.872			4.36859	3.82935
366	0	0.00120426	0.000484483			3.30003	2.5435	1.772	3.015			3.42865	3.73241
367.5	0	0.00157375	0.00037682			3.80638	2.69999	2.002	2.584			4.35014	3.48808
369	1.72816e-05	0.00120426	0.000336447			3.87272	2.69999	2.406	3.097			3.02497	3.72385
370.5	0	0.00150532	0.000497941			1.69415	2.32503	1.96	2.19			3.38174	3.33324
372	0	0.00160112	0.000457567			7.01977	2.69999	1.674	3			3.57829	4.18565
373.5	5.18448e-05	0.00131374	0.000403736			4.15599	2.5875	1.871	3.054			3.26009	4.79245
375	1.72816e-05	0.00156006	0.00037682			4.49997	2.61824	1.672	3.541			3.77138	3.90891
376.5	3.45632e-05	0.00142321	0.00037682			3.13331	3.26254	2.191	3.168			3.60006	3.48004
378	0	0.00150532	0.000336447			4.13992	2.53337	1.481	3.468			2.77024	3.40012
379.5	1.72816e-05	0.00128637	0.00037682			3.60007	2.11227	1.978	2.989			3.88287
381	0	0.00127268	0.000309531			4.30956	2.40972	2.473	2.351			2.55597
382.5	0	0.00134111	0.000390278			4.0155	2.25005	2.794	2.815			3.25721
384	0	0.00153269	0.000296073			3.45787	2.47501	3.181	3.026			2.60316
385.5	3.45632e-05	0.00121794	0.00037682			3.63755	2.49234	1.862	2.957			3.58543
387	1.72816e-05	0.00112215	0.00037682			3.47579	2.46777	1.885	2.814			3.52339
388.5	0	0.00135479	0.000309531			3.94606	2.28853	2.12	3.132			4.38757
390	0	0.00132742	0.000336447			3.11241	2.98414	1.875	3.113			2.75632
391.5	0	0.00130005	0.000309531			3.84774	2.38241	1.879	3.293			4.15389
393	0	0.00131374	0.000336447			2.32262	1.91251	2.014	2.951			3.40252
394.5	1.72816e-05	0.00128637	0.000215326			3.52801	2.76433	2.664	3.021			3.66442
396	0	0.00130005	0.000215326			3.76876	2.22277	2.25	2.603			3.15008
397.5	1.72816e-05	0.00139585	0.000309531			4.49997	1.60713	1.645	3.135			3.60006
399	0	0.00151901	0.000349904			2.2	1.68513	2.112	3.423			3.34996
400.5	3.45632e-05	0.00124531	0.000336447			3.1965	3.17651	1.916	3.668			3.13331
402	0	0.00136848	0.000322989			3.82486	2.57144	3.075	2.429			3.40012
403.5	0	0.000985303	0.000255699			2.86367	2.81617	1.93	2.7			3.41046
405	1.72816e-05	0.00120426	0.000430652			4.19991	2.30874	2.103	2.718			3.18435
406.5	0	0.00130005	0.000309531			3.63102	2.4937	1.882	2.578			2.98641
408	0	0.00104004	0.000242242			3.30003	1.83916	1.996	2.013			3.1296
409.5	0	0.00114952	0.000269157			3.50273	2.69999	2.324	3			3.25389
411	0	0.000930564	0.000309531			3.71505	2.88	2.254	2.822			2.98527
412.5	0	0.00105373	0.000403736			3.84532	2.44284	1.849	2.017			3.45787
414	0	0.00114952	0.000215326			3.16555	2.81736	2.234	2.359			1.35
415.5	0	0.0010811	0.00018841			5.09999	2.09996	1.522	3.173			2.31423
417	0	0.00101267	0.000322989			4.30731	2.41203	2.011	3.069			2.94542
418.5	0	0.00083477	0.000296073			4.53453	3.41989	2.347	2.984			1.64116
420	0	0.000971618	0.000309531			2.9368	1.2	1.744	3.332			2.50094
421.5	0	0.00109478	0.000255699			3.83476	2.33994	1.666	3.499			3.53084
423	0	0.000848455	0.000296073			4.00502	1.57499	2.032	3.898			3.10916
424.5	0	0.00112215	0.000269157			3.94289	2.88531	2.092	2.534			2.47354
426	0	0.00105373	0.000349904			2.69999	2.09028	2.186	2.729			3.22931
427.5	1.72816e-05	0.0011632	0.000201868			3.60007	1.98625	1.489	2.672			2.56368
429	0	0.0010811	0.000269157			2.77206	2.30624	2.565	3.097			2.58416
430.5	0	0.00104004	0.000269157			3.36519	2.5875	2.327	3.723			2.03999
432	0	0.0010811	0.000201868			3.96009	2.69999	2.118	2.934			2.60081
433.5	0	0.00109478	0.000242242			4.27487	2.41577	1.811	2.692			2.06562
435	0	0.000985303	0.000174952			4.28638	1.83599	2.896	3.238			3.46283
436.5	0	0.0010811	0.000309531			3.28197	2.25005	1.8	2.548			3.4683
438	0	0.000807401	0.000148036			4.38757	2.49998	2.181	2.638			3.49994
439.5	0	0.00106741	0.000255699			3.2464	2.28467	2.181	2.989			1.70217
441	0	0.00104004	0.000255699			3.1601	2.7818	2.942	2.562			2.33071
442.5	0	0.00102636	0.000228784			3.48757	2.18183	2.427	3.86			2.8025
444	0	0.000793716	0.000255699			3.10004	2.29453	1.638	2.584			2.02505
445.5	0	0.00104004	0.000255699			4.44708	2.24233	2.118	2.687			2.07273
447	0	0.00104004	0.000296073			3.9274	2.69999	1.975	2.493			2.84993
448.5	0	0.000998987	0.000215326			3.30753	3.15008	2.3	2.988			3.00005
450	0	0.000875825	0.00018841			3.67494	2.69999	1.563	2.746			2.21543
451.5	0	0.000780031	0.000121121			4.49997	2.37852	1.772	3.396			2.21732
453	0	0.000903194	0.000296073			2.91265	2.41577	1.458	2.876			2.17354
454.5	0	0.00101267	0.000228784			3.08576	2.74188	1.921	2.075			2.09996
456	0	0.00102636	0.00018841			3.71732	3.21434	2.116	3.048			2.37965
457.5	1.72816e-05	0.000944248	0.000161494			3.67189	2.97925	1.755	3.755			2.57201
459	0	0.00083477	0.000148036			4.17289	2.55	1.876	2.605			2.59407
460.5	0	0.000916879	0.000174952			2.87419	2.8862	3.021	3.014			2.18075
462	0	0.000821085	0.000242242			3.18223	2.57144	1.838	3.443			2.43995
463.5	0	0.000738977	0.000201868			3.18456	1.85002	2.937	2.534			2.72646
465	0	0.000930564	0.000148036			5.22022	3.60007	2.034	3.535			3.21045
466.5	0	0.000766346	0.000228784			3.73298	2.25005	1.962	2.795			2.02944
468	3.45632e-05	0.000916879	0.000201868			3.53084	2.1177	2.018	3.576			2.84405
469.5	0	0.000656868	0.000228784			3.60007	2.92495	2.314	3.219			2.36033
471	1.72816e-05	0.000752662	0.000255699			3.83988	2.02505	2.094	3.358			1.67141
472.5	0	0.000766346	0.000215326			3.38269	2.40001	2.579	2.357			2.65268
474	0	0.000752662	0.000215326			3.58226	2.1139	1.566	3.399			2.80502
475.5	0	0.000697923	0.000201868			3.39222	1.99998	1.778	2.368			2.86874
477	0	0.000848455	0.00018841			3.7287	2.25953	0.738	3.08			2.6568
478.5	0	0.000697923	0.000282615			3.70234	2.13746	1.664	3.191			2.24187
480	0	0.000766346	0.000201868			4.32011	2.38065	1.879	3.249			2.78895
481.5	0	0.000602129	0.000255699			3.49994	2.39213	2.387	2.798			2.97456
483	0	0.000725292	0.000148036			3.54194	2.23634	2.426	2.72			2.91355
484.5	0	0.000602129	0.000121121			3.44997	2.30624	1.942	1.908			2.90761
486	0	0.000766346	0.000107663			3.76352	2.15004	1.925	2.622			3.15008
487.5	0	0.00086214	0.000201868			2.36256	2.2	1.284	2.908			2.87419
489	0	0.000711607	0.000174952			3.93339	2.06996	1.829	2.746			2.0755
490.5	0	0.000725292	0.000201868			2.98792	2.25005	1.51	2.48			2.13746
492	0	0.000793716	0.000215326			2.86507	2.55	2.23	2			2.41075
493.5	3.45632e-05	0.000725292	0.000255699			3.89988	2.43746	1.514	3.17			1.98533
495	0	0.000738977	8.07472e-05			3.27122	2.06247	1.889	3.352			1.95001
496.5	0	0.000848455	0.000201868			3.96009	1.65003	2.439	2.788			2.89063
498	0	0.000752662	0.000201868			3.22757	1.86431	1.847	2.537			2.79998
499.5	0	0.000615814	0.000107663			3.9315	2.3684	2.034	3.339			3.08576
501	0	0.000807401	0.000107663			3.15008	2.30493	2.02	2.724			2.17968
502.5	0	0.000656868	0.000201868			3.60007	1.91251	2.359	2.925			2.25005
504	0	0.000697923	0.000148036			4.40005	2.95705	1.971	3.091			2.11626
505.5	0	0.000725292	0.000161494			3.01227	2.48135	1.811				2.91608
507	0	0.000643184	0.000107663			4.10642	2.55	1.935				2.33374
508.5	0	0.000629499	0.000269157			3.41312	3.30003	1.095				2.27779
510	0	0.000875825	0.000201868			3.30753	2.95003	1.429				2.44284
511.5	0	0.000725292	0.000228784			4.34555	2.08697	3.453				3.40709
513	0	0.000793716	0.000296073			3.28242	2.29996	1.865				2.69999
514.5	0	0.000643184	0.000121121			4.54076	2.79998	2.098				3.65368
516	0	0.000684238	0.000134579			3.41989	2.7973	2.379				2.95502
517.5	0	0.000492651	0.000121121			3.1965	2.5929	2.475				3.05991
519	0	0.000588445	0.000174952			4.13992	3.08576	1.765				2.01
520.5	0	0.000561075	0.000161494			2.80384	3.05991	2.019				2.86874
522	0	0.000643184	0.00018841			2.96467	2.35711	1.922				3.12344
523.5	0	0.000588445	0.00018841			3.49413	2.08637	2.4				3.23499
525	0	0.00083477	0.000174952			3.84532	2.97206					3.86477
526.5	0	0.000643184	9.4205e-05			3.9413	3.54384					3.62209
528	0	0.000492651	0.000174952			4.67979	2.80886					3.11731
529.5	0	0.000615814	0.000148036			3.09439	3.07495					2.97813
531	0	0.000506336	0.000134579			3.78954	2.30212					3.80935
532.5	0	0.000520021	0.000121121			2.8756	2.82564					4.27487
534	0	0.000478967	9.4205e-05			3.30003	2.13846					2.69999
535.5	1.72816e-05	0.000492651	0.000148036			1.98	2.71349					3.44283
537	0	0.000615814	0.000174952			2.89455	2.56723					2.974
538.5	0	0.000465282	0.000121121			4.37825	3.41476					1.86431
540	0	0.000451597	6.72893e-05			3.44677	3.23029					2.69999
541.5	0	0.000656868	0.000107663			3.78015	2.89522					2.65344
543	0	0.000437912	0.000121121			2.15004	2.89852					3.89337
544.5	0	0.000437912	0.000282615			4.36781	2.81906					2.60007
546	0	0.000684238	0.000121121			3.40324	2.31117					3.16073
547.5	0	0.000588445	8.07472e-05			3.5129	2.83504					3.13042
549	0	0.00054739	9.4205e-05			2.20913	3.23998					3.03155
550.5	0	0.000520021	8.07472e-05			5.80895	3.01147					3.12796
552	0	0.000629499	0.000161494			1.84095	2.63575					3.73842
553.5	0	0.00054739	0.000121121			4.19991	2.64188					4.04994
555	0	0.000520021	0.000121121			4.66355	2.19371					3.6858
556.5	0	0.000492651	0.000148036			3.24882	2.6477					3.47154
558	0	0.000615814	0.000121121			3.6256	2.14775					3.5539
559.5	0	0.00054739	0.000269157			4.24291	2.93484					3.50781
561	0	0.000383173	0.000161494			3.70487	2.40341					3.31209
562.5	0	0.000328434	0.000121121			3.86997	2.24217					3.85107
564	0	0.000410543	9.4205e-05			2.82007	3.46311					3.43133
565.5	0	0.000369488	9.4205e-05			2.85878	2.47958					3.0163
567	0	0.000506336	0.000148036			3.38506	1.45802					3.23324
568.5	0	0.000410543	0.000134579			3.60007	2.85466					3.70375
570	0	0.000451597	5.38315e-05			3.65011	2.07691					3.67106
571.5	0	0.000328434	0.000134579			3.28242	2.09142					3.30003
573	0	0.00057476	5.38315e-05			3.60007	2.47978					3.50222
574.5	0	0.00054739	0.000121121			2.94542	3.03016					3.53084
576	0	0.000561075	9.4205e-05			3.60007	2.69119					3.48205
577.5	0	0.000506336	0.000107663			3.1051	2.64598					4.12673
579	0	0.000410543	0.000121121			3.77371	1.9731					3.19586
580.5	0	0.000437912	0.000148036			3.1799	2.44038					2.97494
582	0	0.000424227	0.000121121			2.69999	2.55402					3.26254
583.5	0	0.00054739	0.000174952			3.26254	1.63123					3.28242
585	0	0.000465282	8.07472e-05			2.92078	2.62964					2.78064
586.5	0	0.000328434	0.000148036			3.48004	2.83059					3.76149
588	0	0.000396858	0.000174952			3.35557	2.02501					3.195
589.5	0	0.000410543	9.4205e-05			3.18903	2.0605					3.00005
591	0	0.000465282	0.000134579			3.02845	2.28564					1.98
592.5	0	0.000410543	0.000107663			3.32793	1.87499					2.15999
594	0	0.000520021	9.4205e-05			3.5101	2.61166					2.60007
595.5	0	0.000369488	6.72893e-05			3.36519	2.67986					4.00339
597	0	0.00057476	0.000121121			3.74992	2.44683					2.4308
598.5	0	0.000342119	8.07472e-05			3.44997	1.98497					3.0115
600	0	0.000328434	0.000121121			3.32608	2.65502					2.77585
601.5	0	0.000478967	6.72893e-05			4.23526	2.85002					2.84094
603	0	0.000410543	0.000161494			3.13331	2.31646					2.08127
604.5	0	0.000492651	9.4205e-05			2.95317	3.02405					2.81025
606	0	0.000342119	6.72893e-05			4.0234	2.75192					3.22931
607.5	0	0.000355804	5.38315e-05			3.96489	1.87976					3.28489
609	0	0.000301065	0.000107663			3.25721	2.7167					3.60006
610.5	0	0.000342119	0.000107663			3.69475	2.31869					3.18456
612	0	0.000301065	0.000148036			3.49994	1.52306					3.40228
613.5	0	0.000342119	0.000121121			2.62167	2.6892					3.2903
615	0	0.000383173	0.000121121			3.71845	2.27809					4.42878
616.5	0	0.000437912	5.38315e-05			3.12549	2.99913					2.60522
618	0	0.000328434	4.03736e-05			2.29653	2.44109					3.11425
619.5	0	0.000342119	0.000161494			4.43791	2.61289					2.6763
621	0	0.000492651	0.000121121			3.60007	2.31433					3.47154
622.5	0	0.000492651	8.07472e-05			3.66442	2.15183					2.73672
624	0	0.000355804	0.000134579			2.90761	2.281					2.95705
625.5	0	0.000520021	0.000121121			3.50349	1.99567					3.55442
627	0	0.000328434	8.07472e-05			3.697	2.77417					4.30731
628.5	0	0.000396858	9.4205e-05			3.42548	2.05432					3.26254
630	0	0.000314749	5.38315e-05			3.08175	2.8125					3.49868
631.5	0	0.000410543	5.38315e-05			4.49997	2.83504					5.65554
633	0	0.000369488	6.72893e-05			4.26159	3.05004					4.58776
634.5	0	0.000369488	8.07472e-05			3.35603	2.88627					5.48696
636	0	0.000410543	4.03736e-05			3.16094	2.48308					5.32734
637.5	0	0.000342119	0.000107663			4.32578	3.04473					4.07647
639	0	0.000369488	6.72893e-05			3.3751	2.95574					5.07669
640.5	0	0.000342119	5.38315e-05			3.39484	2.38991					5.24812
642	0	0.000355804	0.000107663			3.35463	2.4107					5.4619
643.5	0	0.000246326	9.4205e-05			1.91251	2.46859					4.69348
645	0	0.000383173	0.000121121			4.12501	1.54285					4.29532
646.5	0	0.000314749	4.03736e-05			2.69999	2.18081					5.34153
648	0	0.000328434	0.000134579			5.40019	1.74079					4.78417
649.5	0	0.000314749	9.4205e-05			4.25168	2.09479					4.9731
651	0	0.000410543	5.38315e-05			3.82486	3.0095					4.85218
652.5	0	0.000273695	8.07472e-05			3.25389	2.84322					4.92016
654	0	0.000355804	9.4205e-05			3.01035	2.06372					4.87591
655.5	0	0.000218956	8.07472e-05			2.05718	2.31433					5.02513
657	0	0.000232641	6.72893e-05			3.70798	2.89944					4.96272
658.5	0	0.000246326	5.38315e-05			3.87702	1.7598					5.68109
660	0	0.00026001	0.000134579			2.51056	2.20905					5.28131
661.5	0	0.000301065	0.000148036			4.32011	2.05878					5.06024
663	0	0.000301065	0.000107663			3.36519	2.6319					4.59796
664.5	0	0.000246326	5.38315e-05			3.74992	2.52345					5.37819
666	0	0.000314749	9.4205e-05			3.38578	2.46378					5.87398
667.5	0	0.000314749	2.69157e-05			3.17651	2.53535					5.44708
669	0	0.000314749	9.4205e-05			2.69999	2.77565					4.76768
670.5	0	0.000355804	5.38315e-05			4.27487	2.77935					5.2224
672	0	0.000218956	9.4205e-05			2.48826	2.32504					5.52256
673.5	0	0.000232641	5.38315e-05			3.57223	2.85002					7.15234
675	0	0.000301065	2.69157e-05			3.71987	2.09246					3.00595
676.5	0	0.000342119	0.000107663			3.54713	2.31748					3.67494
678	0	0.00026001	0.000134579			4.44388	2.70001					3.67494
679.5	0	0.000232641	0.000121121			3.27815	1.92114					3.19992
681	0	0.00026001	6.72893e-05			2.57908	3.10138					3.48632
682.5	0	0.000191587	2.69157e-05			3.33532	2.33723					3.03757
684	0	0.000205271	8.07472e-05			4.09992	3.01528					3.60006
685.5	0	0.000191587	2.69157e-05			3.673	2.82272					3.9375
687	0	0.000383173	5.38315e-05			3.29097	2.32672					3.9274
688.5	0	0.000232641	8.07472e-05			3.67994	2.15067					3.48004
690	0	0.000273695	4.03736e-05			3.29369	2.84207					3.36731
691.5	0	0.000410543	6.72893e-05			1.42108	2.3772					3.55129
693	0	0.000177902	9.4205e-05			3.79278	2.12357					3.42572
694.5	0	0.000355804	6.72893e-05			2.15215	2.86669					3.76876
696	0	0.000246326	5.38315e-05			3.63591	2.95711					2.02505
697.5	0	0.000301065	5.38315e-05			5.28744	3.60001					3.99134
699	0	0.000218956	8.07472e-05			2.80384	2.70001					3.54713
700.5	0	0.000177902	8.07472e-05			2.76663	2.24998					3.90673
702	0	0.000451597	5.38315e-05			3.1114	2.51637					5.14299
703.5	0	0.000246326	4.03736e-05			2.69999	1.79999					4.04994
705	0	0.000246326	5.38315e-05			2.25005	3.42209					4.44708
706.5	0	0.000218956	5.38315e-05			3.70318	2.82171					3.36166
708	0	0.000164217	9.4205e-05			3.15008	3.14994					3.86997
709.5	0	0.000232641	6.72893e-05			3.65286	2.50712					3.96425
711	0	0.000273695	9.4205e-05			4.38757	2.24598					3.92143
712.5	0	0.000218956	4.03736e-05			3.05991	3.18457					3.56252
714	0	0.000314749	9.4205e-05			2.79998	2.65502					4.0178
715.5	0	0.000177902	0.000107663			3.24992	2.60352					3.47154
717	0	0.000232641	6.72893e-05			3.93055	2.22351					3.50527
718.5	0	0.000177902	2.69157e-05			2.92495	1.89732					3.65368
720	0	0.00026001	4.03736e-05			4.27487	1.43851					3.70009
721.5	0	0.000246326	9.4205e-05			4.35589	2.93484					3.3751
723	0	0.000314749	5.38315e-05			2.17505	2.77762					2.94138
724.5	0	0.000273695	5.38315e-05			3.66912	1.63687					3.10652
726	0	0.000191587	8.07472e-05			3.38816	2.5962					3.24002
727.5	0	0.000177902	6.72893e-05			1.98	2.45321					3.86997
729	0	0.000136848	6.72893e-05			3.43133	2.29496					3.00557
730.5	0	0.000136848	5.38315e-05			3.05223	2.5313					2.69999
732	0	0.000136848	0			4.04994	2.13747					2.5772
733.5	0	0.000164217	6.72893e-05			3.7916	2.42996					4.32011
735	0	0.00026001	4.03736e-05			4.04994	2.70001					3.82097
736.5	0	0.000136848	2.69157e-05			3.27995	2.31396					3.65615
738	0	0.000232641	4.03736e-05			3.79986	3.54384					3.78015
739.5	0	0.000136848	2.69157e-05			2.36256	2.44997					3.50222
741	0	0.000164217	2.69157e-05			5.03983	2.70001					3.7531
742.5	0	0.000164217	4.03736e-05			3.68999	2.30295					4.04994
744	0	0.000205271	5.38315e-05			3.54194	2.13203					3.50705
745.5	0	0.000246326	2.69157e-05			2.18573	2.24998					3.00538
747	0	0.000123163	6.72893e-05			3.76672	1.93381					3.76062
748.5	0	0.000232641	5.38315e-05			3.50527	2.26456					3.24772
750	0	0.000205271	5.38315e-05			2.76139	2.85879					4.10642
751.5	0	0.000177902	6.72893e-05			3.05007	2.87998					3.26254
753	0	0.000232641	6.72893e-05			4.44708	2.12202					2.65909
754.5	0	0.000164217	9.4205e-05			3.75425	1.46252					2.50905
756	0	9.57933e-05	2.69157e-05			3.31369	2.50084					2.41796
757.5	0	0.000205271	1.34579e-05			3.41989	2.35057					3.7029
759	0	0.000150532	2.69157e-05			3.41167	2.99996					2.69999
760.5	0	0.000150532	5.38315e-05			2.53927	1.79503					3.76352
762	0	0.000164217	0.000121121			4.10642	2.33591					3.82486
763.5	0	0.000150532	2.69157e-05			3.1051	2.33084					4.19991
765	0	0.000123163	4.03736e-05			3.71024	2.7711					3.7193
766.5	0	0.000123163	5.38315e-05			3.15008	2.21853					3.3381
768	0	0.000205271	4.03736e-05			3.14116	2.07969					3.19992
769.5	0	0.000164217	1.34579e-05			2.56154	2.60197					3.60006
771	0	0.000164217	4.03736e-05			3.35112	2.13162					4.19991
772.5	0	0.000177902	5.38315e-05			4.29682	2.87567					3.76876
774	0	0.000218956	2.69157e-05			2.69999	2.55294					2.22355
775.5	0	9.57933e-05	5.38315e-05			3.8144	2.59454					3.05991
777	0	0.000191587	6.72893e-05			3.98583	2.66146					3.74992
778.5	0	0.000246326	4.03736e-05			3.13207	2.39147					3.81828
780	0	0.000218956	1.34579e-05			3.8144	2.36249					4.63658
781.5	0	0.00026001	1.34579e-05			1.40001	2.83504					3.91766
783	0	0.000177902	5.38315e-05			3.98066	2.95369					3.333
784.5	0	0.000150532	8.07472e-05			3.03465	2.42756					3.33926
786	0	0.000177902	1.34579e-05			3.45787	2.36249					2.80654
787.5	0	8.21085e-05	4.03736e-05			3.60007	2.24998					3.65286
789	0	0.000232641	4.03736e-05			4.19991	1.79999					2.40001
790.5	0	0.000164217	0.000148036			2.80586	2.18575					4.35934
792	0	0.000136848	6.72893e-05			3.57644	2.63859					3.36166
793.5	0	0.000123163	6.72893e-05			3.26254	2.07874					3.84109
795	0	0.000177902	6.72893e-05			3.42865	3.1821					3.83236
796.5	0	0.000232641	6.72893e-05			3.18456	2.38233					3.73212
798	0	0.000164217	4.03736e-05			3.9375	2.05096					3.7125
799.5	0	0.000205271	5.38315e-05			2.38241	2.48267					4.04994
801	0	0.000123163	8.07472e-05			3.05991	2.18575					3.15008
802.5	0	0.000136848	4.03736e-05			3.44997	1.85233					3.35299
804	0	0.000232641	2.69157e-05			2.99492	1.50883					3.66442
805.5	0	0.000136848	6.72893e-05			4.26675	2.12226					3.60006
807	0	0.000150532	5.38315e-05			3.8046	2.36048					4.03364
808.5	0	0.000150532	4.03736e-05			2.88	2.6663					4.00339
810	0	0.000164217	2.69157e-05			4.54492	2.11419					3.35463
811.5	0	0.000246326	9.4205e-05			3.39007	2.10292					4.70014
813	0	0.00026001	2.69157e-05			3.64874	2.39167					3.40012
814.5	0	0.000232641	4.03736e-05			2.3318	2.182					3.33879
816	0	0.000164217	2.69157e-05			3.86477	2.77504					3.89244
817.5	0	0.000136848	1.34579e-05			3.1965	1.55771					3.96009
819	0	9.57933e-05	8.07472e-05			4.04994	2.35228					2.69999
820.5	0	0.000164217	8.07472e-05			3.99004	2.46777					3.66912
822	0	0.000123163	6.72893e-05			2.15999	2.25917					4.09582
823.5	0	0.000191587	1.34579e-05			3.39007	1.26366					3.39222
825	0	0.000205271	4.03736e-05			3.32309	2.24031					3.00005
826.5	0	9.57933e-05	9.4205e-05			3.94892	3.08313					3.3666
828	0	8.21085e-05	8.07472e-05			2.52498	2.02501					3.44357
829.5	0	0.000109478	1.34579e-05			3.79986	1.66669					3.79101
831	0	0.000109478	4.03736e-05			2.97101	1.89893					3.87334
832.5	0	0.000150532	5.38315e-05			2.32938	2.1986					4.21463
834	0	0.000164217	6.72893e-05			3.3751	1.60961					3.65808
835.5	0	0.000123163	4.03736e-05			2.83733	2.88404					3.49994
837	0	0.000136848	2.69157e-05			1.8	2.44532					3.11996
838.5	0	0.000123163	1.34579e-05			3.41989	2.4528					3.9274
840	0	0.000123163	2.69157e-05			3.09762	2.45331
841.5	0	0.000123163	6.72893e-05			2.97925	1.91616
843	0	0.000136848	5.38315e-05			4.67979	2.37856
844.5	0	0.000164217	2.69157e-05			3.15008	2.31795
846	0	0.000109478	4.03736e-05			3.46159	2.45128
847.5	0	0.000136848	4.03736e-05			3.34297	2.51996
849	0	9.57933e-05	4.03736e-05			3.07896	2.31433
850.5	0	9.57933e-05	5.38315e-05			4.06972	2.56767
852	0	5.4739e-05	2.69157e-05			2.29996	2.19371
853.5	0	6.84238e-05	2.69157e-05			3.54194	2.45869
855	0	0.000123163	1.34579e-05			4.22293	2.65124
856.5	0	0.000109478	4.03736e-05			1.3154	1.99432
858	0	0.000123163	5.38315e-05			5.20016	1.94399
859.5	0	0.000136848	9.4205e-05			4.49997	1.38373
861	0	8.21085e-05	1.34579e-05			4.35014	2.47505
862.5	0	0.000164217	4.03736e-05			3.08576	2.36086
864	0	2.73695e-05	5.38315e-05			3.17651	2.70473
865.5	0	0.000136848	2.69157e-05			3.40012	1.95001
867	0	0.000136848	4.03736e-05			3.30003	2.4771
868.5	0	0.000123163	2.69157e-05			2.53127	1.61998
870	0	8.21085e-05	2.69157e-05			2.50712	2.13302
871.5	0	4.10543e-05	5.38315e-05			3.8801	2.59808
873	0	0.000123163	1.34579e-05			2.80586	1.88288
874.5	0	0.000136848	5.38315e-05			3.60007	2.33997
876	0	0.000109478	8.07472e-05			4.28563	2.66146
877.5	0	0.000191587	2.69157e-05			3.26832	2.81741
879	0	0.000218956	5.38315e-05			3.47879	1.80807
880.5	0	5.4739e-05	5.38315e-05			1.35	2.21844
882	0	0.000150532	1.34579e-05			4.36165	2.43316
883.5	0	0.000109478	4.03736e-05			3.89988	2.35114
885	0	0.000136848	6.72893e-05			3.30003	2.50712
886.5	0	0.000150532	1.34579e-05			4.74541	2.80886
888	0	0.000218956	1.34579e-05			3.78015	2.27927
889.5	0	0.000123163	4.03736e-05			3.92394	2.11037
891	0	8.21085e-05	2.69157e-05			3.89988	2.37769
892.5	0	8.21085e-05	6.72893e-05			3.78954	2.52578
894	0	8.21085e-05	4.03736e-05			2.91427	2.79
895.5	0	6.84238e-05	1.34579e-05			3.83988	2.1181
897	0	0.000205271	2.69157e-05			3.35463	1.96016
898.5	0	5.4739e-05	4.03736e-05			3.54091	2.30794
900	0	0.000136848	6.72893e-05			4.01157	2.35409
901.5	0	0.000109478	2.69157e-05			2.85878	2.41742
903	0	6.84238e-05	5.38315e-05			3.9274	3.07203
904.5	0	5.4739e-05	4.03736e-05			4.37322	2.10268
906	0	0.000136848	4.03736e-05			2.5875	2.28291
907.5	0	0.000109478	6.72893e-05			4.96371	1.4914
909	0	8.21085e-05	8.07472e-05			3.9784	1.923
910.5	0	0.000136848	6.72893e-05			3.91986	2.19371
912	0	5.4739e-05	6.72893e-05			4.01255	2.03523
913.5	0	6.84238e-05	2.69157e-05			4.00045	1.76063
915	0	0.000109478	6.72893e-05			2.86367	1.98252
916.5	0	9.57933e-05	4.03736e-05			4.66355	1.98163
918	0	9.57933e-05	0			3.88626	2.27809
919.5	0	9.57933e-05	1.34579e-05			3.98066	2.10002
921	0	0.000109478	2.69157e-05			4.49997	2.26716
922.5	0	9.57933e-05	2.69157e-05			1.95881	1.63019
924	0	4.10543e-05	2.69157e-05			4.53329	2.09768
925.5	0	9.57933e-05	2.69157e-05			3.20615	1.56858
927	0	5.4739e-05	6.72893e-05			4.23017	1.92857
928.5	0	5.4739e-05	2.69157e-05			2.50437	2.09246
930	0	0.000109478	1.34579e-05			2.92495	2.20905
931.5	0	8.21085e-05	2.69157e-05			1.59998	2.15509
933	0	8.21085e-05	1.34579e-05			3.91422	1.98609
934.5	0	8.21085e-05	1.34579e-05			3.96009	2.16003
936	0	8.21085e-05	4.03736e-05			3.48255	2.19603
937.5	0	6.84238e-05	2.69157e-05			4.00796	2.3173
939	0	6.84238e-05	1.34579e-05			4.73999	1.76228
940.5	0	0.000123163	1.34579e-05			4.58988	1.76643
942	0	8.21085e-05	0			3.70375	1.28865
943.5	0	8.21085e-05	4.03736e-05			3.60007	2.08184
945	0	8.21085e-05	0			3.95785	1.90879
946.5	0	0.000123163	0			4.09514	1.74707
948	0	4.10543e-05	0			4.72513	1.97747
949.5	0	8.21085e-05	1.34579e-05			4.72513	1.70872
951	0	8.21085e-05	1.34579e-05			2.09996	2.29789
952.5	0	8.21085e-05	4.03736e-05			4.20636	1.80853
954	0	5.4739e-05	1.34579e-05			2.55	1.77573
955.5	0	6.84238e-05	4.03736e-05			4.72513	2.21139
957	0	6.84238e-05	4.03736e-05			3.30003	1.97955
958.5	0	5.4739e-05	0			4.006	1.38804
960	0	8.21085e-05	0			3.30003	1.9636
961.5	0	9.57933e-05	1.34579e-05			3.82785	1.79784
963	0	8.21085e-05	4.03736e-05			4.55995	2.21539
964.5	0	4.10543e-05	1.34579e-05			4.01255	2.05878
966	0	4.10543e-05	5.38315e-05			2.40001	1.48399
967.5	0	0.000136848	4.03736e-05			3.31873	1.82169
969	0	9.57933e-05	4.03736e-05			4.13992	1.8409
970.5	0	0.000109478	2.69157e-05			3.80756	1.51069
972	0	0.000136848	4.03736e-05			3.60007	2.1436
973.5	0	4.10543e-05	1.34579e-05			4.24985	1.79112
975	0	6.84238e-05	1.34579e-05			3.39676	1.99387
976.5	0	0.000136848	2.69157e-05			2.48	2.01683
978	0	0.000123163	0			5.52864	2.09391
979.5	0	8.21085e-05	1.34579e-05			4.65003	1.99762
981	0	5.4739e-05	2.69157e-05			4.09105	2.19663
982.5	0	5.4739e-05	1.34579e-05			3.65149	1.85043
984	0	5.4739e-05	2.69157e-05			4.00796	1.91389
985.5	0	6.84238e-05	2.69157e-05			3.60007	1.73016
987	0	6.84238e-05	0			3.26476	1.86379
988.5	0	6.84238e-05	1.34579e-05			4.11432	2.15869
990	0	6.84238e-05	4.03736e-05			3.41046	2.4975
991.5	0	2.73695e-05	5.38315e-05			2.26955	1.92214
993	0	4.10543e-05	2.69157e-05			3.19992	2.46859
994.5	0	4.10543e-05	4.03736e-05			3.57565	2.214
996	0	0.000136848	2.69157e-05			3.36919	2.23854
997.5	0	8.21085e-05	0			3.5675	2.12857
999	0	2.73695e-05	4.03736e-05			4.26859	1.84225
1000.5	0	5.4739e-05	0			3.30003	2.44683
1002	0	2.73695e-05	0			4.49997	1.58048
1003.5	0	8.21085e-05	0			3.74992	1.89809
1005	0	0.000123163	5.38315e-05			3.84532	1.92335
1006.5	0	6.84238e-05	0			3.89182	1.86619
1008	0	4.10543e-05	1.34579e-05			1.99998	1.2223
1009.5	0	0.000123163	6.72893e-05			2.73463	2.12144
1011	0	5.4739e-05	1.34579e-05			4.10642	1.93907
1012.5	0	6.84238e-05	4.03736e-05			4.79984	2.21539
1014	0	9.57933e-05	0			2.15215	2.21626
1015.5	0	8.21085e-05	1.34579e-05			4.40005	2.97938
1017	0	0.000123163	1.34579e-05			4.02011	2.29276
1018.5	0	0.000109478	4.03736e-05			2.81244	2.02501
1020	0	0.000109478	0			3.58199	1.98773
1021.5	0	0.000109478	4.03736e-05			3.15008	1.30646
1023	0	9.57933e-05	4.03736e-05			3.70009	1.9902
1024.5	0	9.57933e-05	2.69157e-05			3.26676	1.72854
1026	0	4.10543e-05	1.34579e-05			3.47879	2.12144
1027.5	0	2.73695e-05	0			3.03524	1.47275
1029	0	5.4739e-05	1.34579e-05			4.62493	1.66064
1030.5	0	5.4739e-05	0			4.0155	2.14567
1032	0	4.10543e-05	1.34579e-05			3.94606	1.74998
1033.5	0	2.73695e-05	2.69157e-05			2.69999	1.79999
1035	0	4.10543e-05	2.69157e-05			3.47154	1.95074
1036.5	0	2.73695e-05	1.34579e-05			2.25005	2.2705
1038	0	0.000123163	1.34579e-05			3.97485	2.1441
1039.5	0	2.73695e-05	1.34579e-05			3.60007	2.07003
1041	0	4.10543e-05	4.03736e-05			4.35781	2.05643
1042.5	0	9.57933e-05	0			3.80282	2.09246
1044	0	6.84238e-05	1.34579e-05			3.02304	1.95847
1045.5	0	0.000123163	4.03736e-05			3.31209	2.15359
1047	0	8.21085e-05	1.34579e-05			4.16056	2.48226
1048.5	0	0.000109478	2.69157e-05			3.46507	1.88998
1050	0	6.84238e-05	0			3.92237	2.70001
1051.5	0	2.73695e-05	2.69157e-05			5.55002	2.32504
1053	0	2.73695e-05	0			3.7287	1.8015
1054.5	0	1.36848e-05	2.69157e-05			4.22004	1.9995
1056	0	5.4739e-05	0			3.87917	1.95139
1057.5	0	6.84238e-05	5.38315e-05			3.12549	2.36249
1059	0	0.000123163	2.69157e-05			4.58184	2.49896
1060.5	0	4.10543e-05	2.69157e-05			3.70911	2.23633
1062	0	9.57933e-05	0			3.64628	1.94493
1063.5	0	5.4739e-05	0			4.59455	2.11916
1065	0	8.21085e-05	0			4.43553	2.24998
1066.5	0	6.84238e-05	0			4.41812	1.7834
1068	0	4.10543e-05	4.03736e-05			2.10941	1.74682
1069.5	0	6.84238e-05	0			3.58041	1.82096
1071	0	4.10543e-05	1.34579e-05			3.83837	1.4431
1072.5	0	6.84238e-05	0			4.30731	2.12144
1074	0	9.57933e-05	0			3.17651	1.82742
1075.5	0	4.10543e-05	0			4.83759	2.19671
1077	0	2.73695e-05	5.38315e-05			4.57508	2.10769
1078.5	0	5.4739e-05	2.69157e-05			3.43646	2.32878
1080	0	6.84238e-05	1.34579e-05			3.13909	2.15869
1081.5	0	5.4739e-05	5.38315e-05			0.975013	2.17318
1083	0	2.73695e-05	1.34579e-05			4.61247	2.7338
1084.5	0	4.10543e-05	2.69157e-05			4.18068	2.7338
1086	0	6.84238e-05	2.69157e-05			3.84532	2.13475
1087.5	0	6.84238e-05	2.69157e-05			4.11122	1.98527
1089	0	6.84238e-05	2.69157e-05			2.05718	1.7686
1090.5	0	2.73695e-05	1.34579e-05			3.49766	2.46174
1092	0	2.73695e-05	2.69157e-05			2.60007	2.02501
1093.5	0	6.84238e-05	1.34579e-05			3.54999	1.84894
1095	0	4.10543e-05	2.69157e-05			3.9375	1.9703
1096.5	0	4.10543e-05	0			4.07141	2.16003
1098	0	2.73695e-05	1.34579e-05			2.91481	1.725
1099.5	0	4.10543e-05	5.38315e-05			3.49211	2.38602
1101	0	5.4739e-05	2.69157e-05			4.49997	2.09391
1102.5	0	2.73695e-05	1.34579e-05			3.76207	1.92857
1104	0	2.73695e-05	1.34579e-05			4.2942	2.4923
1105.5	0	4.10543e-05	0			2.93479	2.07858
1107	0	4.10543e-05	4.03736e-05			3.82486	2.89284
1108.5	0	5.4739e-05	1.34579e-05			3.48255	2.18686
1110	0	9.57933e-05	2.69157e-05			3.33532	2.18217
1111.5	0	5.4739e-05	1.34579e-05			3.70009	2.27366
1113	0	5.4739e-05	0			3.57565	1.45986
1114.5	0	0.000123163	2.69157e-05			3.32793	2.56495
1116	0	2.73695e-05	1.34579e-05			3.78542	2.16003
1117.5	0	5.4739e-05	0			3.67494	2.38505
1119	0	5.4739e-05	1.34579e-05			3.89988	2.24998
1120.5	0	2.73695e-05	1.34579e-05			4.01091	2.08766
1122	0	8.21085e-05	1.34579e-05			4.56121	1.71345
1123.5	0	2.73695e-05	4.03736e-05			4.04994	1.02274
1125	0	1.36848e-05	2.69157e-05			1.70002	1.96875
1126.5	0	2.73695e-05	4.03736e-05			4.58184	1.45384
1128	0	4.10543e-05	2.69157e-05			2.98132	1.78392
1129.5	0	1.36848e-05	5.38315e-05			3.70798	1.9731
1131	0	2.73695e-05	4.03736e-05			2.14615	1.50001
1132.5	0	5.4739e-05	2.69157e-05			3.81828	2.36249
1134	0	2.73695e-05	2.69157e-05			2.01433	1.77953
1135.5	0	4.10543e-05	4.03736e-05			4.22293	2.74501
1137	0	4.10543e-05	4.03736e-05			3.35463	2.24998
1138.5	0	2.73695e-05	1.34579e-05			3.15008	2.19998
1140	0	6.84238e-05	1.34579e-05			3.24002	1.85057
1141.5	0	0	0			3.23171	2.01668
1143	0	2.73695e-05	1.34579e-05			3.49994	1.85145
1144.5	0	6.84238e-05	2.69157e-05			4.07141	1.88691
1146	0	4.10543e-05	0			2.52694	2.44683
1147.5	0	4.10543e-05	1.34579e-05			4.58184	2.16566
1149	0	0	2.69157e-05			4.61719	1.88441
1150.5	0	2.73695e-05	1.34579e-05			2.25005	1.57696
1152	0	6.84238e-05	2.69157e-05			4.60606	1.38002
1153.5	0	5.4739e-05	2.69157e-05			4.15144	1.11001
1155	0	0.000109478	2.69157e-05			4.63312	1.64633
1156.5	0	4.10543e-05	2.69157e-05			4.39107	2.10842
1158	0	2.73695e-05	2.69157e-05			4.18849	1.66153
1159.5	0	0	1.34579e-05			3.34297	2.41584
1161	0	1.36848e-05	0			3.8153	1.59001
1162.5	0	1.36848e-05	0			2.52498	2.23202
1164	0	5.4739e-05	2.69157e-05			4.58564	2.22569
1165.5	0	4.10543e-05	1.34579e-05			3.52185	2.40174
1167	0	5.4739e-05	1.34579e-05			2.79998	1.18354
1168.5	0	4.10543e-05	1.34579e-05			3.9315	2.24376
1170	0	0	4.03736e-05			3.15008	2.08894
1171.5	0	0	4.03736e-05			3.02729	1.79999
1173	0	5.4739e-05	1.34579e-05			4.24291	1.77721
1174.5	0	0	1.34579e-05			3.52416	1.82355
1176	0	5.4739e-05	2.69157e-05			3.86844	1.66545
1177.5	0	1.36848e-05	0			2.12728	2.48825
1179	0	0	2.69157e-05			4.68729	1.87258
1180.5	0	4.10543e-05	1.34579e-05			3.79986	2.36651
1182	0	2.73695e-05	0			3.79573	2.21783
1183.5	0	2.73695e-05	1.34579e-05			4.44548	1.6984
1185	0	6.84238e-05	1.34579e-05			3.43475	1.60927
1186.5	0	5.4739e-05	0			3.30003	1.6861
1188	0	1.36848e-05	1.34579e-05			2.29088	2.01859
1189.5	0	4.10543e-05	1.34579e-05			2.95077	2.17174
1191	0	1.36848e-05	0			5.40019	1.76669
1192.5	0	2.73695e-05	1.34579e-05			3.95466	2.03368
1194	0	2.73695e-05	2.69157e-05			3.25588	1.36378
1195.5	0	6.84238e-05	0			3.04616	1.28721
1197	0	4.10543e-05	2.69157e-05			3.76352	2.1792
1198.5	0	1.36848e-05	0			4.0846	0.926477
1200	0	2.73695e-05	0			2.84993	1.35
1201.5	0	1.36848e-05	2.69157e-05			3.42694	1.06873
1203	0	4.10543e-05	1.34579e-05			3.28692	2.35247
1204.5	0	6.84238e-05	0			4.88594	1.99432
1206	0	8.21085e-05	0			3.54713	1.84157
1207.5	0	4.10543e-05	1.34579e-05			2.46309	1.10453
1209	0	2.73695e-05	0			3.91141	1.9059
1210.5	0	0	2.69157e-05			3.88133	1.42848
1212	0	0	0			3.55703	2.03569
1213.5	0	6.84238e-05	0			3.43255	2.12423
1215	0	1.36848e-05	0			4.08222	1.72718
1216.5	0	1.36848e-05	2.69157e-05			3.58968	2.30434
1218	0	2.73695e-05	2.69157e-05			4.16266	2.14775
1219.5	0	2.73695e-05	0			4.24291	1.71628
1221	0	2.73695e-05	4.03736e-05			4.64221	2.10211
1222.5	0	0	1.34579e-05			3.60007	1.73571
1224	0	4.10543e-05	1.34579e-05			3.64847	1.60198
1225.5	0	4.10543e-05	2.69157e-05			3.54999	1.70053
1227	0	2.73695e-05	2.69157e-05			3.53084	1.98408
1228.5	0	2.73695e-05	0			4.10642	1.68749
1230	0	2.73695e-05	1.34579e-05			3.57197	2.15584
1231.5	0	6.84238e-05	1.34579e-05			3.55912	1.09688
1233	0	1.36848e-05	1.34579e-05			3.7125	1.99867
1234.5	0	4.10543e-05	1.34579e-05			3.20615	1.82502
1236	0	4.10543e-05	1.34579e-05			4.58184	1.23345
1237.5	0	2.73695e-05	2.69157e-05			2.57144	1.69287
1239	0	0	1.34579e-05			4.13992	1.42943
1240.5	0	4.10543e-05	0			3.74992	1.63146
1242	0	1.36848e-05	0			3.46358	1.31351
1243.5	0	5.4739e-05	1.34579e-05			1.8	2.16003
1245	0	1.36848e-05	1.34579e-05			3.95466	1.41749
1246.5	0	5.4739e-05	0			3.86172	1.7508
1248	0	0	0			2.01179	1.6594
1249.5	0	0	1.34579e-05			4.52708	2.00568
1251	0	2.73695e-05	1.34579e-05			1.68753	1.45033
1252.5	0	4.10543e-05	2.69157e-05			3.66912	2.04327
1254	0	1.36848e-05	2.69157e-05			3.10004	1.85914
1255.5	0	4.10543e-05	4.03736e-05			3.54143	1.97747
1257	0	4.10543e-05	0			2.58387	1.92
1258.5	0	2.73695e-05	4.03736e-05			3.7125	1.94066
1260	0	0	0			4.36512	2.2011
1261.5	0	1.36848e-05	0			4.43077	1.92743
1263	0	2.73695e-05	2.69157e-05			3.56724	1.95001
1264.5	0	5.4739e-05	2.69157e-05			3.42694	1.78366
1266	0	1.36848e-05	0			3.57197	1.95394
1267.5	0	1.36848e-05	2.69157e-05			3.74992	1.93001
1269	0	1.36848e-05	1.34579e-05			3.26565	2.11704
1270.5	0	1.36848e-05	1.34579e-05			3.53084	1.73359
1272	0	2.73695e-05	1.34579e-05			4.07647	1.96875
1273.5	0	4.10543e-05	1.34579e-05			4.13262	1.94102
1275	0	0	1.34579e-05			3.30003	1.84501
1276.5	0	2.73695e-05	1.34579e-05			3.7863	2.16709
1278	0	2.73695e-05	0			4.20959	1.87161
1279.5	0	2.73695e-05	0			3.75512	1.1125
1281	0	2.73695e-05	2.69157e-05			4.23017	1.91616
1282.5	0	4.10543e-05	2.69157e-05			3.80578	0.973543
1284	0	2.73695e-05	2.69157e-05			1.4727	1.75497
1285.5	0	1.36848e-05	1.34579e-05			3.1835	2.38602
1287	0	8.21085e-05	0			4.05863	1.59666
1288.5	0	1.36848e-05	0			4.67232	1.69415
1290	0	4.10543e-05	1.34579e-05			3.58252	1.86208
1291.5	0	1.36848e-05	1.34579e-05			3.3751
1293	0	2.73695e-05	1.34579e-05			3.83536
1294.5	0	4.10543e-05	1.34579e-05			3.60007
1296	0	4.10543e-05	0			2.08417
1297.5	0	0	2.69157e-05			4.45507
1299	0	2.73695e-05	0			4.62837
1300.5	0	4.10543e-05	1.34579e-05			3.16808
1302	0	2.73695e-05	0			4.36512
1303.5	0	0	0			4.66355
1305	0	2.73695e-05	0			2.74738
1306.5	0	1.36848e-05	0			3.1799
1308	0	2.73695e-05	1.34579e-05			3.83236
1309.5	0	0	1.34579e-05			3.34996
1311	0	2.73695e-05	1.34579e-05			2.76433
1312.5	0	5.4739e-05	4.03736e-05			5.68623
1314	0	1.36848e-05	1.34579e-05			3.89988
1315.5	0	4.10543e-05	0			5.01404
1317	0	2.73695e-05	0			4.38562
1318.5	0	2.73695e-05	1.34579e-05			4.13436
1320	0	1.36848e-05	0			2.36256
1321.5	0	6.84238e-05	0			4.22293
1323	0	4.10543e-05	2.69157e-05			4.25461
1324.5	0	2.73695e-05	1.34579e-05			2.90456
1326	0	2.73695e-05	0			2.74738
1327.5	0	1.36848e-05	1.34579e-05			3.67883
1329	0	1.36848e-05	1.34579e-05			4.04994
1330.5	0	0	0			3.38174
1332	0	2.73695e-05	0			3.46507
1333.5	0	2.73695e-05	1.34579e-05			3.43646
1335	0	2.73695e-05	1.34579e-05			2.33994
1336.5	0	0	0			4.70458
1338	0	1.36848e-05	0			2.50314
1339.5	0	1.36848e-05	0			4.32011
1341	0	1.36848e-05	2.69157e-05			2.34642
1342.5	0	2.73695e-05	1.34579e-05			4.32011
1344	0	2.73695e-05	0			4.10299
1345.5	0	2.73695e-05	5.38315e-05			3.30503
1347	0	1.36848e-05	4.03736e-05			2.36665
1348.5	0	2.73695e-05	0			4.43553
1350	0	1.36848e-05	0			4.92355
1351.5	0	1.36848e-05	2.69157e-05			3.91766
1353	0	1.36848e-05	2.69157e-05			3.70009
1354.5	0	0	1.34579e-05			4.13992
1356	0	1.36848e-05	0			3.75628
1357.5	0	2.73695e-05	1.34579e-05			4.46069
1359	0	2.73695e-05	1.34579e-05			2.69999
1360.5	0	2.73695e-05	0			4.86544
1362	0	4.10543e-05	2.69157e-05			4.35589
1363.5	0	0	0			3.65891
1365	0	1.36848e-05	2.69157e-05			3.47154
1366.5	0	1.36848e-05	0			4.50856
1368	0	1.36848e-05	1.34579e-05			3.19992
1369.5	0	4.10543e-05	0			2.72806
1371	0	1.36848e-05	0			4.25168
1372.5	0	2.73695e-05	0			3.24772
1374	0	2.73695e-05	1.34579e-05			4.76448
1375.5	0	0	0			3.19992
1377	0	2.73695e-05	1.34579e-05			3.66801
1378.5	0	4.10543e-05	4.03736e-05			3.61696
1380	0	0	0			3.17651
1381.5	0	0	1.34579e-05			4.19991
1383	0	4.10543e-05	0			3.95402
1384.5	0	1.36848e-05	0			3.22692
1386	0	1.36848e-05	1.34579e-05			4.02505
1387.5	0	0	4.03736e-05			4.86449
1389	0	0	1.34579e-05			4.40279
1390.5	0	1.36848e-05	4.03736e-05			2.08417
1392	0	1.36848e-05	1.34579e-05			4.79984
1393.5	0	0	0			3.43964
1395	0	1.36848e-05	0			3.35463
1396.5	0	0	1.34579e-05			3.32309
1398	0	2.73695e-05	0			3.21434
1399.5	0	5.4739e-05	0			4.49997
1401	0	0	2.69157e-05			3.15008
1402.5	0	1.36848e-05	0			3.92394
1404	0	1.36848e-05	0			4.7572
1405.5	0	4.10543e-05	2.69157e-05			3.0952
1407	0	1.36848e-05	1.34579e-05
1408.5	0	4.10543e-05	1.34579e-05
1410	0	2.73695e-05	0
1411.5	0	1.36848e-05	1.34579e-05
1413	0	4.10543e-05	1.34579e-05
1414.5	0	5.4739e-05	0
1416	0	1.36848e-05	0
1417.5	0	4.10543e-05	0
1419	0	1.36848e-05	1.34579e-05
1420.5	0	2.73695e-05	2.69157e-05
1422	0	1.36848e-05	2.69157e-05
1423.5	0	0	1.34579e-05
1425	0	0	1.34579e-05
1426.5	0	1.36848e-05	0
1428	0	1.36848e-05	0
1429.5	0	4.10543e-05	1.34579e-05
1431	0	0	0
1432.5	0	2.73695e-05	0
1434	0	2.73695e-05	0
1435.5	0	0	1.34579e-05
1437	0	1.36848e-05	0
1438.5	0	0	1.34579e-05
1440	0	2.73695e-05	0
1441.5	0	2.73695e-05	0
1443	0	1.36848e-05	1.34579e-05
1444.5	0	1.36848e-05	0
1446	0	0	0
1447.5	0	2.73695e-05	0
1449	0	2.73695e-05	0
1450.5	0	0	1.34579e-05
1452	0	1.36848e-05	1.34579e-05
1453.5	0	0	0
1455	0	2.73695e-05	0
1456.5	0	5.4739e-05	0
1458	0	0	4.03736e-05
1459.5	0	0	1.34579e-05
1461	0	1.36848e-05	0
1462.5	0	2.73695e-05	0
1464	0	1.36848e-05	4.03736e-05
1465.5	0	0	0
1467	0	1.36848e-05	0
1468.5	0	1.36848e-05	0
1470	0	2.73695e-05	0
1471.5	0	1.36848e-05	1.34579e-05
1473	0	1.36848e-05	1.34579e-05
1474.5	0	2.73695e-05	0
1476	0	1.36848e-05	0
1477.5	0	1.36848e-05	0
1479	0	1.36848e-05	0
1480.5	0	2.73695e-05	0
1482	0	0	0
1483.5	0	2.73695e-05	0
1485	0	1.36848e-05	0
1486.5	0	0	0
1488	0	0	0
1489.5	0	1.36848e-05	0
1491	0	0	2.69157e-05
1492.5	0	0	0
1494	0	1.36848e-05	1.34579e-05
1495.5	0	1.36848e-05	0
1497	0	1.36848e-05	0
1498.5	0	2.73695e-05	2.69157e-05
1500	0	0	0
1501.5	0	0	0
1503	0	0	2.69157e-05
1504.5	0	1.36848e-05	1.34579e-05
1506	0	2.73695e-05	2.69157e-05
1507.5	0	0	0
1509	0	2.73695e-05	1.34579e-05
1510.5	0	0	1.34579e-05
1512	0	0	0
1513.5	0	0	0
1515	0	0	0
1516.5	0	5.4739e-05	0
1518	0	4.10543e-05	0
1519.5	0	2.73695e-05	0
1521	0	0	0
1522.5	0	1.36848e-05	0
1524	0	0	0
1525.5	0	1.36848e-05	1.34579e-05
1527	0	0	1.34579e-05
1528.5	0	0	0
1530	0	2.73695e-05	1.34579e-05
1531.5	0	2.73695e-05	0
1533	0	1.36848e-05	2.69157e-05
1534.5	0	4.10543e-05	2.69157e-05
1536	0	1.36848e-05	0
1537.5	0	1.36848e-05	0
1539	0	0	0
1540.5	0	1.36848e-05	1.34579e-05
1542	0	4.10543e-05	0
1543.5	0	0	4.03736e-05
1545	0	0	1.34579e-05
1546.5	0	4.10543e-05	0
1548	0	0	1.34579e-05
1549.5	0	2.73695e-05	0
1551	0	0	0
1552.5	0	1.36848e-05	2.69157e-05
1554	0	0	2.69157e-05
1555.5	0	0	0
1557	0	0	0
1558.5	0	0	0
1560	0	4.10543e-05	0
1561.5	0	1.36848e-05	0
1563	0	1.36848e-05	1.34579e-05
1564.5	0	0	1.34579e-05
1566	0	2.73695e-05	0
1567.5	0	0	0
1569	0	1.36848e-05	1.34579e-05
1570.5	0	1.36848e-05	0
1572	0	2.73695e-05	1.34579e-05
1573.5	0	1.36848e-05	0
1575	0	0	0
1576.5	0	1.36848e-05	1.34579e-05
1578	0	0	0
1579.5	0	1.36848e-05	1.34579e-05
1581	0	1.36848e-05	1.34579e-05
1582.5	0	0	0
1584	0	1.36848e-05	0
1585.5	0	0	0
1587	0	0	1.34579e-05
1588.5	0	0	1.34579e-05
1590	0	2.73695e-05	0
1591.5	0	1.36848e-05	2.69157e-05
1593	0	0	2.69157e-05
1594.5	0	0	1.34579e-05
1596	0	0	1.34579e-05
1597.5	0	1.36848e-05	0
1599	0	1.36848e-05	1.34579e-05
1600.5	0	0	0
1602	0	1.36848e-05	0
1603.5	0	0	0
1605	0	1.36848e-05	2.69157e-05
1606.5	0	0	1.34579e-05
1608	0	2.73695e-05	0
1609.5	0	0	1.34579e-05
1611	0	1.36848e-05	1.34579e-05
1612.5	0	0	2.69157e-05
1614	0	0	1.34579e-05
1615.5	0	1.36848e-05	0
1617	0	0	0
1618.5	0	2.73695e-05	1.34579e-05
1620	0	1.36848e-05	0
1621.5	0	0	0
1623	0	0	0
1624.5	0	1.36848e-05	0
1626	0	2.73695e-05	1.34579e-05
1627.5	0	0	0
1629	0	1.36848e-05	0
1630.5	0	0	0
1632	0	1.36848e-05	2.69157e-05
1633.5	0	0	0
1635	0	1.36848e-05	0
1636.5	0	0	2.69157e-05
1638	0	1.36848e-05	0
1639.5	0	1.36848e-05	1.34579e-05
1641	0	0	0
1642.5	0	0	0
1644	0	0	0
1645.5	0	2.73695e-05	0
1647	0	0	0
1648.5	0	0	0
1650	0	1.36848e-05	0
1651.5	0	0	1.34579e-05
1653	0	1.36848e-05	0
1654.5	0	0	2.69157e-05
1656	0	1.36848e-05	0
1657.5	0	1.36848e-05	2.69157e-05
1659	0	2.73695e-05	0
1660.5	0	0	0
1662	0	4.10543e-05	1.34579e-05
1663.5	0	1.36848e-05	0
1665	0	0	1.34579e-05
1666.5	0	0	0
1668	0	0	2.69157e-05
1669.5	0	0	0
1671	0	2.73695e-05	0
1672.5	0	1.36848e-05	1.34579e-05
1674	0	0	1.34579e-05
1675.5	0	0	0
1677	0	0	0
1678.5	0	1.36848e-05	0
1680	0	0	0
1681.5	0	0	0
1683	0	0	1.34579e-05
1684.5	0	1.36848e-05	0
1686	0	1.36848e-05	0
1687.5	0	2.73695e-05	0
1689	0	0	1.34579e-05
1690.5	0	1.36848e-05	0
1692	0	0	1.34579e-05
1693.5	0	1.36848e-05	1.34579e-05
1695	0	1.36848e-05	0
1696.5	0	1.36848e-05	0
1698	0	0	0
1699.5	0	1.36848e-05	0
1701	0	0	0
1702.5	0	1.36848e-05	0
1704	0	0	1.34579e-05
1705.5	0	0	0
1707	0	0	2.69157e-05
1708.5	0	0	0
1710	0	0	0
1711.5	0	2.73695e-05	0
1713	0	0	1.34579e-05
1714.5	0	0	2.69157e-05
1716	0	0	1.34579e-05
1717.5	0	0	0
1719	0	0	1.34579e-05
1720.5	0	1.36848e-05	0
1722	0	0	0
1723.5	0	2.73695e-05	1.34579e-05
1725	0	0	1.34579e-05
1726.5	0	1.36848e-05	0
1728	0	0	0
1729.5	0	0	1.34579e-05
1731	0	1.36848e-05	0
1732.5	0	0	0
1734	0	0	1.34579e-05
1735.5	0	0	4.03736e-05
1737	0	0	1.34579e-05
1738.5	0	0	0
1740	0	0	0
1741.5	0	0	0
1743	0	0	0
1744.5	0	0	0
1746	0	0	0
1747.5	0	0	0
1749	0	0	4.03736e-05
1750.5	0	0	0
1752	0	0	0
1753.5	0	0	1.34579e-05
1755	0	1.36848e-05	0
1756.5	0	2.73695e-05	2.69157e-05
1758	0	0	1.34579e-05
1759.5	0	1.36848e-05	0
1761	0	2.73695e-05	0
1762.5	0	0	1.34579e-05
1764	0	1.36848e-05	0
1765.5	0	1.36848e-05	0
1767	0	0	0
1768.5	0	0	0
1770	0	2.73695e-05	0
1771.5	0	0	1.34579e-05
1773	0	1.36848e-05	0
1774.5	0	0	1.34579e-05
1776	0	0	2.69157e-05
1777.5	0	0	0
1779	0	0	0
1780.5	0	0	0
1782	0	0	0
1783.5	0	1.36848e-05	0
1785	0	0	0
1786.5	0	0	0
1788	0	2.73695e-05	0
1789.5	0	0	0
1791	0	0	0
1792.5	0	1.36848e-05	0
1794	0	0	0
1795.5	0	0	0
1797	0	2.73695e-05	1.34579e-05
1798.5	0	0	0
1800	0	0	0
1801.5	0	1.36848e-05	0
1803	0	1.36848e-05	0
1804.5	0	1.36848e-05	0
1806	0	0	0
1807.5	0	0	0
1809	0	1.36848e-05	0
1810.5	0	1.36848e-05	0
1812	0	0	0
1813.5	0	0	1.34579e-05
1815	0	2.73695e-05	0
1816.5	0	0	0
1818	0	0	1.34579e-05
1819.5	0	1.36848e-05	0
1821	0	2.73695e-05	0
1822.5	0	0	0
1824	0	0	0
1825.5	0	0	0
1827	0	0	0
1828.5	0	0	2.69157e-05
1830	0	0	0
1831.5	0	0	0
1833	0	0	0
1834.5	0	0	0
1836	0	0	2.69157e-05
1837.5	0	0	0
1839	0	0	0
1840.5	0	0	0
1842	0	0	0
1843.5	0	1.36848e-05	0
1845	0	1.36848e-05	0
1846.5	0	0	0
1848	0	0	1.34579e-05
1849.5	0	1.36848e-05	0
1851	0	0	0
1852.5	0	0	0
1854	0	0	1.34579e-05
1855.5	0	0	0
1857	0	0	0
1858.5	0	0	0
1860	0	1.36848e-05	0
1861.5	0	0	0
1863	0	0	0
1864.5	0	0	1.34579e-05
1866	0	0	0
1867.5	0	0	1.34579e-05
1869	0	0	0
1870.5	0	0	1.34579e-05
1872	0	1.36848e-05	0
1873.5	0	0	1.34579e-05
1875	0	0	0
1876.5	0	0	1.34579e-05
1878	0	0	1.34579e-05
1879.5	0	1.36848e-05	0
1881	0	1.36848e-05	0
1882.5	0	1.36848e-05	0
1884	0	1.36848e-05	0
1885.5	0	0	0
1887	0	1.36848e-05	0
1888.5	0	0	0
1890	0	0	0
1891.5	0	0	0
1893	0	0	1.34579e-05
1894.5	0	0	0
1896	0	2.73695e-05	0
1897.5	0	0	1.34579e-05
1899	0	1.36848e-05	1.34579e-05
1900.5	0	1.36848e-05	0
1902	0	0	0
1903.5	0	0	0
1905	0	0	0
1906.5	0	0	2.69157e-05
1908	0	0	1.34579e-05
1909.5	0	0	1.34579e-05
1911	0	0	0
1912.5	0	0	1.34579e-05
1914	0	1.36848e-05	0
1915.5	0	1.36848e-05	0
1917	0	1.36848e-05	0
1918.5	0	2.73695e-05	0
1920	0	0	1.34579e-05
1921.5	0	0	0
1923	0	1.36848e-05	0
1924.5	0	0	0
1926	0	2.73695e-05	1.34579e-05
1927.5	0	0	0
1929	0	0	0
1930.5	0	1.36848e-05	0
1932	0	1.36848e-05	1.34579e-05
1933.5	0	0	0
1935	0	0	0
1936.5	0	0	0
1938	0	0	0
1939.5	0	1.36848e-05	0
1941	0	1.36848e-05	0
1942.5	0	0	0
1944	0	0	0
1945.5	0	0	0
1947	0	0	0
1948.5	0	2.73695e-05	0
1950	0	0	0
1951.5	0	1.36848e-05	0
1953	0	2.73695e-05	0
1954.5	0	0	0
1956	0	1.36848e-05	0
1957.5	0	0	0
1959	0	0	2.69157e-05
1960.5	0	0	0
1962	0	0	0
1963.5	0	0	0
1965	0	1.36848e-05	0
1966.5	0	1.36848e-05	2.69157e-05
1968	0	0	0
1969.5	0	0	0
1971	0	0	0
1972.5	0	0	2.69157e-05
1974	0	0	0
1975.5	0	1.36848e-05	0
1977	0	1.36848e-05	0
1978.5	0	0	0
1980	0	1.36848e-05	1.34579e-05
1981.5	0	1.36848e-05	0
1983	0	1.36848e-05	0
1984.5	0	0	0
1986	0	0	0
1987.5	0	0	0
1989	0	1.36848e-05	0
1990.5	0	1.36848e-05	0
1992	0	0	0
1993.5	0	0	0
1995	0	0	1.34579e-05
1996.5	0	1.36848e-05	0
1998	0	0	0
1999.5	0	0	0
2001	0	0	1.34579e-05
2002.5	0	0	1.34579e-05
2004	0	0	0
2005.5	0	0	0
2007	0	0	0
2008.5	0	0	0
2010	0	0	1.34579e-05
2011.5	0	0	0
2013	0	0	1.34579e-05
2014.5	0	1.36848e-05	0
2016	0	0	0
2017.5	0	0	0
2019	0	0	1.34579e-05
2020.5	0	0	0
2022	0	0	0
2023.5	0	1.36848e-05	0
2025	0	0	0
2026.5	0	0	0
2028	0	1.36848e-05	0
2029.5	0	0	0
2031	0	0	1.34579e-05
2032.5	0	0	0
2034	0	0	0
2035.5	0	1.36848e-05	0
2037	0	2.73695e-05	1.34579e-05
2038.5	0	0	2.69157e-05
2040	0	1.36848e-05	0
2041.5	0	0	1.34579e-05
2043	0	0	0
2044.5	0	0	0
2046	0	0	0
2047.5	0	0	0
2049	0	0	0
2050.5	0	1.36848e-05	0
2052	0	0	1.34579e-05
2053.5	0	0	1.34579e-05
2055	0	1.36848e-05	0
2056.5	0	0	0
2058	0	0	1.34579e-05
2059.5	0	0	1.34579e-05
2061	0	0	2.69157e-05
2062.5	0	0	0
2064	0	0	0
2065.5	0	0	0
2067	0	0	0
2068.5	0	0	0
2070	0	1.36848e-05	0
2071.5	0	0	0
2073	0	0	1.34579e-05
2074.5	0	0	0
2076	0	2.73695e-05	1.34579e-05
2077.5	0	0	0
2079	0	0	0
2080.5	0	0	0
2082	0	0	0
2083.5	0	0	0
2085	0	0	0
2086.5	0	0	0
2088	0	0	0
2089.5	0	0	0
2091	0	2.73695e-05	0
2092.5	0	0	0
2094	0	0	1.34579e-05
2095.5	0	0	0
2097	0	0	0
2098.5	0	0	0
2100	0	0	0
2101.5	0	1.36848e-05	0
2103	0	1.36848e-05	0
2104.5	0	0	0
2106	0	0	0
2107.5	0	0	0
2109	0	0	0
2110.5	0	0	1.34579e-05
2112	0	0	0
2113.5	0	0	0
2115	0	0	0
2116.5	0	0	0
2118	0	0	0
2119.5	0	0	0
2121	0	0	0
2122.5	0	0	0
2124	0	0	0
2125.5	0	0	1.34579e-05
2127	0	0	0
2128.5	0	2.73695e-05	0
2130	0	0	0
2131.5	0	0	0
2133	0	0	0
2134.5	0	0	2.69157e-05
2136	0	1.36848e-05	0
2137.5	0	0	1.34579e-05
2139	0	0	0
2140.5	0	0	0
2142	0	0	0
2143.5	0	0	0
2145	0	0	0
2146.5	0	0	0
2148	0	0	0
2149.5	0	0	1.34579e-05
2151	0	1.36848e-05	2.69157e-05
2152.5	0	1.36848e-05	0
2154	0	0	0
2155.5	0	0	0
2157	0	0	0
2158.5	0	0	1.34579e-05
2160	0	0	0
2161.5	0	0	0
2163	0	0	2.69157e-05
2164.5	0	0	1.34579e-05
2166	0	0	0
2167.5	0	1.36848e-05	0
2169	0	0	0
2170.5	0	0	0
2172	0	0	0
2173.5	0	1.36848e-05	0
2175	0	0	0
2176.5	0	0	1.34579e-05
2178	0	0	0
2179.5	0	0	0
2181	0	0	0
2182.5	0	1.36848e-05	0
2184	0	0	0
2185.5	0	0	0
2187	0	1.36848e-05	0
2188.5	0	0	0
2190	0	2.73695e-05	0
2191.5	0	0	0
2193	0	0	0
2194.5	0	1.36848e-05	0
2196	0	1.36848e-05	1.34579e-05
2197.5	0	0	0
2199	0	0	1.34579e-05
2200.5	0	0	0
2202	0	1.36848e-05	0
2203.5	0	0	0
2205	0	0	0
2206.5	0	1.36848e-05	0
2208	0	0	0
2209.5	0	0	1.34579e-05
2211	0	0	0
2212.5	0	0	0
2214	0	0	0
2215.5	0	0	0
2217	0	0	0
2218.5	0	0	0
2220	0	0	0
2221.5	0	0	1.34579e-05
2223	0	0	0
2224.5	0	0	0
2226	0	1.36848e-05	0
2227.5	0	0	0
2229	0	1.36848e-05	0
2230.5	0	0	2.69157e-05
2232	0	0	0
2233.5	0	0	0
2235	0	0	1.34579e-05
2236.5	0	0	0
2238	0	0	1.34579e-05
2239.5	0	0	0
2241	0	0	1.34579e-05
2242.5	0	1.36848e-05	0
2244	0	0	0
2245.5	0	0	0
2247	0	0	0
2248.5	0	0	0
2250	0	0	1.34579e-05
2251.5	0	0	0
2253	0	0	0
2254.5	0	0	0
2256	0	0	0
2257.5	0	0	0
2259	0	1.36848e-05	1.34579e-05
2260.5	0	0	0
2262	0	1.36848e-05	0
2263.5	0	1.36848e-05	0
2265	0	0	1.34579e-05
2266.5	0	0	0
2268	0	1.36848e-05	0
2269.5	0	0	0
2271	0	0	0
2272.5	0	0	1.34579e-05
2274	0	0	0
2275.5	0	0	0
2277	0	0	0
2278.5	0	0	0
2280	0	0	0
2281.5	0	0	0
2283	0	0	0
2284.5	0	0	0
2286	0	0	0
2287.5	0	0	0
2289	0	0	0
2290.5	0	0	0
2292	0	0	1.34579e-05
2293.5	0	0	0
2295	0	0	0
2296.5	0	0	0
2298	0	1.36848e-05	0
2299.5	0	1.36848e-05	0
2301	0	1.36848e-05	0
2302.5	0	0	1.34579e-05
2304	0	1.36848e-05	0
2305.5	0	0	0
2307	0	0	0
2308.5	0	0	0
2310	0	0	0
2311.5	0	0	0
2313	0	0	1.34579e-05
2314.5	0	0	0
2316	0	0	0
2317.5	0	0	0
2319	0	0	0
2320.5	0	0	0
2322	0	0	0
2323.5	0	1.36848e-05	0
2325	0	1.36848e-05	0
2326.5	0	0	1.34579e-05
2328	0	1.36848e-05	1.34579e-05
2329.5	0	0	0
2331	0	0	0
2332.5	0	0	0
2334	0	1.36848e-05	0
2335.5	0	0	0
2337	0	0	0
2338.5	0	0	0
2340	0	0	0
2341.5	0	1.36848e-05	0
2343	0	0	0
2344.5	0	0	0
2346	0	0	0
2347.5	0	1.36848e-05	0
2349	0	0	0
2350.5	0	0	2.69157e-05
2352	0	0	1.34579e-05
2353.5	0	0	0
2355	0	1.36848e-05	0
2356.5	0	1.36848e-05	1.34579e-05
2358	0	1.36848e-05	1.34579e-05
2359.5	0	1.36848e-05	0
2361	0	0	0
2362.5	0	0	0
2364	0	0	0
2365.5	0	0	0
2367	0	0	1.34579e-05
2368.5	0	0	0
2370	0	0	0
2371.5	0	0	0
2373	0	0	0
2374.5	0	0	0
2376	0	0	0
2377.5	0	0	0
2379	0	0	1.34579e-05
2380.5	0	0	0
2382	0	0	0
2383.5	0	0	0
2385	0	0	0
2386.5	0	0	0
2388	0	2.73695e-05	0
2389.5	0	0	0
2391	0	0	0
2392.5	0	1.36848e-05	0
2394	0	0	0
2395.5	0	0	0
2397	0	0	1.34579e-05
2398.5	0	0	0
2400	0	0	0
2401.5	0	1.36848e-05	0
2403	0	0	0
2404.5	0	0	0
2406	0	0	1.34579e-05
2407.5	0	1.36848e-05	0
2409	0	0	0
2410.5	0	0	0
2412	0	0	0
2413.5	0	0	0
2415	0	0	0
2416.5	0	0	1.34579e-05
2418	0	0	1.34579e-05
2419.5	0	0	1.34579e-05
2421	0	1.36848e-05	0
2422.5	0	0	0
2424	0	0	0
2425.5	0	0	0
2427	0	0	0
2428.5	0	0	0
2430	0	0	0
2431.5	0	0	1.34579e-05
2433	0	0	0
2434.5	0	0	0
2436	0	0	0
2437.5	0	0	0
2439	0	0	0
2440.5	0	0	0
2442	0	0	0
2443.5	0	0	0
2445	0	0	0
2446.5	0	0	0
2448	0	0	0
2449.5	0	0	0
2451	0	0	0
2452.5	0	0	0
2454	0	0	0
2455.5	0	0	0
2457	0	0	1.34579e-05
2458.5	0	0	0
2460	0	0	1.34579e-05
2461.5	0	0	0
2463	0	0	1.34579e-05
2464.5	0	0	0
2466	0	0	0
2467.5	0	1.36848e-05	0
2469	0	0	0
2470.5	0	0	0
2472	0	1.36848e-05	0
2473.5	0	0	0
2475	0	0	0
2476.5	0	0	0
2478	0	0	0
2479.5	0	0	1.34579e-05
2481	0	0	0
2482.5	0	0	0
2484	0	0	1.34579e-05
2485.5	0	0	0
2487	0	0	0
2488.5	0	0	0
2490	0	0	1.34579e-05
2491.5	0	1.36848e-05	0
2493	0	0	0
2494.5	0	0	1.34579e-05
2496	0	0	2.69157e-05
2497.5	0	1.36848e-05	1.34579e-05
2499	0	0	0
2500.5	0	0	0
2502	0	0	0
2503.5	0	1.36848e-05	1.34579e-05
2505	0	0	0
2506.5	0	0	0
2508	0	0	0
2509.5	0	0	0
2511	0	0	0
2512.5	0	0	0
2514	0	0	0
2515.5	0	0	0
2517	0	0	0
2518.5	0	0	0
2520	0	0	0
2521.5	0	0	1.34579e-05
2523	0	0	0
2524.5	0	0	0
2526	0	0	0
2527.5	0	0	0
2529	0	1.36848e-05	1.34579e-05
2530.5	0	0	0
2532	0	1.36848e-05	0
2533.5	0	0	0
2535	0	0	0
2536.5	0	0	0
2538	0	0	1.34579e-05
2539.5	0	0	0
2541	0	0	0
2542.5	0	1.36848e-05	0
2544	0	0	0
2545.5	0	0	0
2547	0	0	0
2548.5	0	0	0
2550	0	0	0
2551.5	0	0	1.34579e-05
2553	0	0	0
2554.5	0	1.36848e-05	0
2556	0	0	1.34579e-05
2557.5	0	0	0
2559	0	0	0
2560.5	0	0	0
2562	0	0	0
2563.5	0	0	0
2565	0	0	0
2566.5	0	0	0
2568	0	0	0
2569.5	0	0	0
2571	0	0	0
2572.5	0	0	0
2574	0	0	0
2575.5	0	0	0
2577	0	0	0
2578.5	0	0	0
2580	0	0	0
2581.5	0	0	0
2583	0	0	0
2584.5	0	0	0
2586	0	0	0
2587.5	0	0	0
2589	0	0	0
2590.5	0	0	0
2592	0	0	0
2593.5	0	2.73695e-05	0
2595	0	0	0
2596.5	0	0	0
2598	0	1.36848e-05	0
2599.5	0	0	1.34579e-05
2601	0	0	0
2602.5	0	0	0
2604	0	0	0
2605.5	0	1.36848e-05	0
2607	0	0	0
2608.5	0	0	0
2610	0	0	0
2611.5	0	0	1.34579e-05
2613	0	0	0
2614.5	0	0	0
2616	0	0	0
2617.5	0	1.36848e-05	0
2619	0	0	0
2620.5	0	0	1.34579e-05
2622	0	0	0
2623.5	0	0	0
2625	0	0	0
2626.5	0	0	0
2628	0	0	1.34579e-05
2629.5	0	0	0
2631	0	0	0
2632.5	0	0	0
2634	0	1.36848e-05	0
2635.5	0	0	0
2637	0	1.36848e-05	0
2638.5	0	0	0
2640	0	0	0
2641.5	0	1.36848e-05	0
2643	0	0	0
2644.5	0	0	0
2646	0	0	0
2647.5	0	0	0
2649	0	0	0
2650.5	0	0	0
2652	0	0	0
2653.5	0	0	0
2655	0	1.36848e-05	0
2656.5	0	0	0
2658	0	1.36848e-05	0
2659.5	0	0	0
2661	0	0	1.34579e-05
2662.5	0	0	0
2664	0	0	0
2665.5	0	0	0
2667	0	0	0
2668.5	0	1.36848e-05	0
2670	0	0	1.34579e-05
2671.5	0	0	0
2673	0	0	0
2674.5	0	0	0
2676	0	0	0
2677.5	0	0	0
2679	0	0	0
2680.5	0	0	0
2682	0	0	0
2683.5	0	0	0
2685	0	0	0
2686.5	0	0	0
2688	0	2.73695e-05	0
2689.5	0	0	0
2691	0	0	0
2692.5	0	0	0
2694	0	0	0
2695.5	0	0	0
2697	0	0	0
2698.5	0	0	0
2700	0	0	0
2701.5	0	0	0
2703	0	0	0
2704.5	0	0	0
2706	0	0	0
2707.5	0	0	0
2709	0	0	0
2710.5	0	0	0
2712	0	0	0
2713.5	0	0	0
2715	0	0	0
2716.5	0	0	0
2718	0	1.36848e-05	0
2719.5	0	0	0
2721	0	0	0
2722.5	0	0	0
2724	0	0	0
2725.5	0	0	0
2727	0	0	0
2728.5	0	1.36848e-05	0
2730	0	0	0
2731.5	0	0	0
2733	0	0	0
2734.5	0	0	0
2736	0	0	1.34579e-05
2737.5	0	0	0
2739	0	1.36848e-05	0
2740.5	0	0	0
2742	0	0	0
2743.5	0	0	1.34579e-05
2745	0	0	0
2746.5	0	0	0
2748	0	0	1.34579e-05
2749.5	0	0	0
2751	0	1.36848e-05	1.34579e-05
2752.5	0	0	0
2754	0	0	0
2755.5	0	0	0
2757	0	1.36848e-05	0
2758.5	0	0	0
2760	0	0	0
2761.5	0	0	0
2763	0	0	0
2764.5	0	0	0
2766	0	0	0
2767.5	0	0	0
2769	0	0	0
2770.5	0	0	0
2772	0	0	0
2773.5	0	0	0
2775	0	0	0
2776.5	0	0	0
2778	0	0	0
2779.5	0	0	0
2781	0	0	1.34579e-05
2782.5	0	1.36848e-05	0
2784	0	0	0
2785.5	0	0	0
2787	0	0	0
2788.5	0	0	0
2790	0	0	0
2791.5	0	0	0
2793	0	0	0
2794.5	0	0	0
2796	0	0	0
2797.5	0	0	0
2799	0	0	0
2800.5	0	0	0
2802	0	0	0
2803.5	0	0	0
2805	0	0	0
2806.5	0	0	0
2808	0	0	0
2809.5	0	0	0
2811	0	0	0
2812.5	0	0	0
2814	0	0	0
2815.5	0	0	0
2817	0	0	1.34579e-05
2818.5	0	0	0
2820	0	0	0
2821.5	0	0	0
2823	0	0	0
2824.5	0	0	0
2826	0	0	0
2827.5	0	0	1.34579e-05
2829	0	0	0
2830.5	0	0	0
2832	0	0	0
2833.5	0	0	1.34579e-05
2835	0	0	0
2836.5	0	0	0
2838	0	0	0
2839.5	0	0	0
2841	0	1.36848e-05	0
2842.5	0	0	0
2844	0	0	0
2845.5	0	0	0
2847	0	0	0
2848.5	0	0	1.34579e-05
2850	0	0	0
2851.5	0	0	0
2853	0	0	0
2854.5	0	0	0
2856	0	0	0
2857.5	0	1.36848e-05	0
2859	0	1.36848e-05	0
2860.5	0	0	0
2862	0	0	0
2863.5	0	0	0
2865	0	0	0
2866.5	0	0	0
2868	0	0	1.34579e-05
2869.5	0	0	0
2871	0	2.73695e-05	0
2872.5	0	0	0
2874	0	1.36848e-05	0
2875.5	0	0	0
2877	0	0	0
2878.5	0	0	0
2880	0	1.36848e-05	0
2881.5	0	0	0
2883	0	1.36848e-05	0
2884.5	0	0	0
2886	0	0	0
2887.5	0	0	0
2889	0	0	0
2890.5	0	0	0
2892	0	0	0
2893.5	0	0	0
2895	0	0	0
2896.5	0	0	0
2898	0	0	0
2899.5	0	0	0
2901	0	0	0
2902.5	0	0	0
2904	0	0	0
2905.5	0	0	0
2907	0	0	0
2908.5	0	0	0
2910	0	0	0
2911.5	0	0	0
2913	0	0	0
2914.5	0	0	0
2916	0	0	0
2917.5	0	0	1.34579e-05
2919	0	0	0
2920.5	0	0	0
2922	0	0	0
2923.5	0	0	0
2925	0	0	0
2926.5	0	0	0
2928	0	0	0
2929.5	0	0	0
2931	0	0	0
2932.5	0	0	0
2934	0	0	0
2935.5	0	0	0
2937	0	0	0
2938.5	0	0	0
2940	0	0	0
2941.5	0	0	0
2943	0	0	0
2944.5	0	0	0
2946	0	0	0
2947.5	0	0	0
2949	0	0	0
2950.5	0	0	0
2952	0	0	0
2953.5	0	1.36848e-05	0
2955	0	0	0
2956.5	0	0	0
2958	0	0	0
2959.5	0	0	0
2961	0	0	0
2962.5	0	0	0
2964	0	0	0
2965.5	0	0	0
2967	0	0	0
2968.5	0	0	0
2970	0	0	1.34579e-05
2971.5	0	0	0
2973	0	0	0
2974.5	0	0	1.34579e-05
2976	0	0	0
2977.5	0	0	0
2979	0	0	0
2980.5	0	1.36848e-05	0
2982	0	0	0
2983.5	0	0	0
2985	0	0	0
2986.5	0	0	0
2988	0	0	0
2989.5	0	0	0
2991	0	0	0
2992.5	0	0	0
2994	0	0	0
2995.5	0	0	0
[truncated: 27,184 more rows]

## Sheet: Figure 5
Figure 5D: Growth rate (um/min)							Figure 5D: Catastrophe Frequency (events/min)							Figure 5D: Rescue Frequency (events/min)							Figure 5F: Growth Rate (um/min)					Figure 5F: Pause Duration (min)						Figure 5F: Dynamic State (% of time)												Figure 5F: Growth Transitions (events/min)
20nM EB3 control	10nM TOGARAM1 + 20nM EB3	10nM TOGARAM + 100nM ARMC9 + 20nM EB3	10nM 123'4' + 20nM EB3	10nM 123'4' + 100nM ARMC9 + 20nM EB3			20nM EB3 control	0.448641	0.464238	0.439902				20nM EB3 control	0	0	0				20nM EB3 control	10nM CSPP1 + 20nM EB3	10nM CSPP + 100nM ARMC9 + 20nM EB3			20nM EB3 control	0	0	0				% time growing			% time paused/blocked			% time shrinking						Growth to Pause			Growth to Shrinkage
3.74992	2.82603	2.769	4.173	2.089			10nM TOGARAM1 + 20nM EB3	0.412591	0.194148	0.310118	0.549739			10nM TOGARAM1 + 20nM EB3	5.54117	5.78204	5.22292	6.16642			3.74992	1.27498	3.804			10nM CSPP1 + 20 nM EB3	0.85	0.86	0.98			20nM EB3 control	88.66	85.56	90.72	0	0	0	11.34	14.44	9.282			20nM EB3 control	0	0	0	0.448641	0.464238
2.72438	2.25005	0.075	3.76	3.035			10nM mCres + 100nM ARMC9 + 20nM EB3	0.57711	0.345059	0.57227				10nM mCres + 100nM ARMC9 + 20nM EB3	10.7567	8.80907	9.65043				2.72438	2.99996	1.473			10nM CSPP1 +100nM ARMC9 + 20 nM EB3	0.84	0.46	0.66			10nM CSPP1 + 20 nM EB3	53.8334	56.2482	54.8928	43.6927	42.4623	42.8676	2.47385	1.28953	2.23966			10nM CSPP1 + 20 nM EB3	0.687895	0.663068	0.59267	0.062023	0.012355
4.11672	2.51998	2.146	3.62	2.527			10nM 123'4' + 20nM EB3	0.422516	0.452684	0.345119				10nM 123'4' + 20nM EB3	0	0	0				4.11672	0.404994	3.541									10nM CSPP1 +100nM ARMC9 + 20 nM EB3	25.173	39.7665	45.4208	74.0961	59.615	53.2152	0.730866	0.618499	1.36409			10nM CSPP1 +100nM ARMC9 + 20 nM EB3	1.29419	1.29409	0.370492	0.0572651	0.0384382
5.48157	2.51471	0.591	5.29	1.915			10nM 123'4' + 100nM ARMC9 + 20nM EB3	0.447242	0.724204					10nM 123'4' + 100nM ARMC9 + 20nM EB3	0	0	0				5.48157	2.02501	2.092
4.10402	2.77717	2.565	4.322	2.397																	4.10402	0.393745	4.697
2.20913	2.33726	0.582	3.992	2.507																	2.20913	1.48498	2.274
5.20016	2.40511	1.988	3.661	3.174																	5.20016	0.928142	4.376
4.0234	3.04616	2.373	4.186	2.565																	4.0234	0.337494	4.496
4.06467	2.37001	1.623	4.95	1.95																	4.06467	1.57502	0.614
4.44189	2.26551	1.652	4.45	2.695																	4.44189	1.66765	2.7
3.66194	1.72001	1.855	4.253	2.083																	3.66194	0.956242	3.33
4.66355	2.15627	2.765	4.529	2.051																	4.66355	1.48498	5.063
4.13436	2.05718	0.6	4.098	3.003																	4.13436	0.472499	4.05
4.65743	2.77949	1.933	3.641	2.786																	4.65743	2.34261	6.3
3.42962	2.84993	1.856	3.942	3.115																	3.42962	0.778857	4.725
4.65525	2.1429	0.386	4.518	3.195																	4.65525	1.30911	4.074
2.51998	2.23848	2.171	4.415	2.802																	2.51998	1.89641	4.154
4.65003	1.93641	1.612	3.646	3.123																	4.65003	1.94812	4.381
4.39107	2.07392	1.838	4.33	3.38																	4.39107	1.19119	5.207
5.19207	1.96459	1.736	4.542	2.622																	5.19207	2.14517	2.591
3.78015	2.15999	2.295	3.24	3.15																	3.78015	2.58748	3.36
5.46011	3.25389	1.851	4.257	2.5																	5.46011	0.981805	4.798
3.03757	2.51056	1.48	3.986	2.297																	3.03757	2.20265	3.327
4.84982	2.76515	2.371	4.394	2.426																	4.84982	1.13274	3.855
5.48996	2.61216	1.992	4.59	2.7																	5.48996	1.35	3.279
3.60007	2.43943	2.52	3.72	3.059																	3.60007	2.05003	3.346
4.49997	2.56039	2	4.348	3.041																	4.49997	1.35	1.558
3.49994	2.69999	2.314	4.856	3.09																	3.49994	0.359989	5.681
4.90902	1.17694	1.272	4.544	2.196																	4.90902	1.24998	4.35
5.52864	2.28595	1.924	4.203	3.762																	5.52864	1.61998	3.444
4.28006	3.48757	2.257	4.174	2.796																	4.28006	2.11305	4.781
2.43002	2.71547	2.025	5.135	3.167																	2.43002	0.787486	0.99
4.0234	2.31076	1.935	4.427	3.14																	4.0234	1.5471	4.807
5.05564	1.8	1.718	4.573	2.422																	5.05564	1.11175	4.59
4.79107	2.02505	1.759	4.775	3.041																	4.79107	2.40253	1.687
4.2942	2.66245	1.565	3.717	2.261																	4.2942	1.72061	5.189
4.56205	2.29311	2.263	3.889	2.815																	4.56205	0.674998	4.068
4.52502	1.67141	1.98	2.829	2.824																	4.52502	1.73571	3.24
3.99589	1.6864	2.154	4.664	2.5																	3.99589	0.450001	3.713
4.37129	2.2378	1.44	4.343	3.159																	4.37129	0.572735	3.895
4.41418	2.55997	2.274	3.834	2.922																	4.41418	0.843737	3.866
4.19991	2.33435	1.638	4.336	2.889																	4.19991	1.6714	3.276
4.6082	2.31926	1.873	3.787	3.89																	4.6082	0.349989	3.804
3.49817	2.83236	1.385	4.609	2.016																	3.49817	1.58479	4.698
4.22293	2.47501	1.8	4.364	2.654																	4.22293	1.7224	3.505
4.42483	2.38846	0.792	4.396	2.7																	4.42483	2.22569	4.436
3.80252	2.05259	2.112	4.388	2.7																	3.80252	2.83504	5.192
4.35781	2.55142	1.869	4.277	3.081																	4.35781	0.472499	3.78
3.16955	2.03893	2.653	5.657	3.005																	3.16955	1.90837	1.038
5.13507	2.37852	2.335	4.161	2.637																	5.13507	1.08001	4.249
4.32011	2.60272	0.626	4.871	3.738																	4.32011	1.15713	5.1
4.07748	2.59027	2.324	3.75	2.736																	4.07748	2.87228	4.65
3.89988	2.76663	1.8	4.633	3.375																	3.89988	1.58821	3.547
2.49998	2.5435	2.294	4.641	1.91																	2.49998	1.59001	3.729
4.24291	2.02505	2.012	4.316	3.238																	4.24291	1.88998	0.386
3.63918	2.29996	1.551	4.52	3.308																	3.63918	2.83173	2.869
4.16266	2.40358	2.236	3.829	2.957																	4.16266	2.96999	3.206
3.33	2.78995	2.467	4.069	2.74																	3.33	1.02415	1.902
4.38368	2.09996	1.4	4.264	3.825																	4.38368	1.35	4.254
4.0846	1.98625	1.924	4.713	2.588																	4.0846	1.99582	5.082
4.59455	2.15999	1.695	4.583	3.013																	4.59455	0.618762	1.35
3.86997	2.27651	1.579	3.825	3.857																	3.86997	0.456083	4.621
4.17006	2.02505	1.722	4.134	3.174																	4.17006	2.28218	0.945
4.64481	2.41873	1.747	4.038	3.198																	4.64481	1.45125	5.361
4.69703	2.55626	2.37	4.018	4.163																	4.69703	1.79294	3.823
2.88744	1.92558	3.96	4.311	3																	2.88744	1.47502	0.871
5.40019	2.95705	2.071	4.767	2.485																	5.40019	0.253133	4.343
2.92495	2.44692	2.16	3.817	2.588																	2.92495	2.10939	4.524
3.08576	2.25005	2.025	3.803	3.359																	3.08576	2.8964	4.822
4.11914	2.24618	2.945	4.702	2.471																	4.11914	1.70737	3.389
4.47277	2.39403	1.98	4.156	3.78																	4.47277	1.88184	3.685
5.52864	2.25005	1.343	5.835	3.505																	5.52864	0.719985	0.585
3.9681	2.2034	2.025	3.726	3.099																	3.9681	1.89999	3.191
3.9375	2.24266	1.868	5.059	4.039																	3.9375	1.03499	3.645
3.94829	2.9423	2.151	4.007	3.139																	3.94829	1.62551	2.221
4.96815	1.93641	2.276	3.936	2.829																	4.96815	2.03199	3.78
2.83853	2.56154	2.621	4.931	2.046																	2.83853	1.11175	2.507
4.79107	2.15384	2.059	4.55	2.661																	4.79107	3.14994	1.282
5.07463	2.7311	1.902	5.401	2.681																	5.07463	3.30692	2.455
4.39419	2.25507	1.829	3.086	2.7																	4.39419	0.450001	2.053
3.10916	2.30292	2.148	3.012	3.007																	3.10916	2.07438	1.723
4.65569	2.31172	2.361	2.547	3																	4.65569	1.80846	2.451
2.41873	2.43445	2.389	3.33	2.88																	2.41873	2.53802	2.259
5.29638	2.25005	1.35	3.196	2.97																	5.29638	1.61998	0.709
4.49997	2.83047	2.091	3.027	2.66																	4.49997	0.723227	2.025
2.5435	2.41358	1.8	3.999	2.835																	2.5435	2.10939	2.386
2.69999	2.38241	2.093	3.454	2.8																	2.69999	0.562504	3.544
4.39029	2.21145	2.036	3.123	3.06																	4.39029	1.63931	2.918
3.73327	3.15008	2.046	3.366	4.562																	3.73327	2.5313	2.118
5.35008	0.821727	1.98	1.6	2.448																	5.35008	1.76541	1.454
4.65003	2.46043	1.636	3.021	2.942																	4.65003	1.9636	1.765
4.73683	2.31279	1.56	2.863	2.716																	4.73683	1.15713	2.025
4.27487	2.40001	1.856	2.819	3																	4.27487	2.11761	2.596
3.33185	2.35378	2.512	3.761	3.2																	3.33185	1.88573	3.096
5.44708	2.37276	1.779	3.092	2.7																	5.44708	1.07165	3.837
4.38757	2.49234	2.588	2.883	2.168																	4.38757	2.30729	2.348
5.03983	2.39365	1.857	3.466	2.435																	5.03983	1.61998	1.575
2.90008	2.19595	2.235	3.051	2.27																	2.90008	2.54423	0.579
4.19063	2.03576	2.225	2.65	2.291																	4.19063	1.53241	1.454
4.38019	2.0025	1.821	2.974	2.945																	4.38019	2.37276	1.725
4.37129	2.50547	2.211	2.904	2.7																	4.37129	1.24343	1.662
4.43791	1.97652	1.935	2.307	2.16																	4.43791	1.55771	2.456
4.85455	2.13966	2.127	2.807	2.685																	4.85455	0.700013	1.485
3.53084	2.71451	1.961	3.385	3.027																	3.53084	0.880423	1.279
4.23017	2.69999	1.722	3.221	2.893																	4.23017	2.2891	0.472
2.09996	2.0455	2.441	3.215	2.4																	2.09996	0.311548	1.8
3.97067	2.22355	2.433	2.546	2.285																	3.97067	2.12144	0.63
3.7125	2.81244	1.924	2.137	2.846																	3.7125	0.313956	1.595
5.21261	3.0706	1.769	2.736	3.22																	5.21261	1.24478	0.675
4.88882	1.39653	2.003	2.711	2.4																	4.88882	2.07691	2.869
4.30018	2.36616	2.567	3.6	2.784																	4.30018	0.972004	1.35
4.32011	2.30874	2.161	3.437	3.243																	4.32011	2.214	1.898
2.64995	2.11831	2.925	2.708	2.969																	2.64995	1.57769	1.5
4.53329	1.90002	2.148	3.055	3.243																	4.53329	1.45945	2.25
4.58184	1.78712	2.188	2.469	2.7																	4.58184	1.23748	2.409
5.13507	2.49547	1.931	2.904	2.981																	5.13507	1.92378	3.228
4.72513	2.44481	1.847	2.947	3.012																	4.72513	0.707144	2.7
4.56666	2.56669	2.228	2.931	3.126																	4.56666	1.44643	2.065
3.94289	3.47154	2.041	3.218	2.915																	3.94289	1.70529	0.72
3.34996	2.45711	1.954	2.689	5.04																	3.34996	2.38962	0.611
6.10733	2.76286	1.987	3.9	2.7																	6.10733	0.613638	1.2
2.98414	1.82816	2.786	2.443	2.314																	2.98414	2.10244	2.306
4.49997	2.16765	0.835	2.941	4.05																	4.49997	1.30177	4.35
4.1683	3.76352	2.353	2.871	2.906																	4.1683	1.83398	2.646
5.01404	2.72199	2.839	2.34	3.074																	5.01404	1.02274	2.487
4.82868	2.31662	3.269	2.359	3.15																	4.82868	1.26	2.728
3.50273	1.58822	4.95	3.325	3.102																	3.50273	2.18081	0.675
4.33109	3.00005	3.805	3.297	3.4																	4.33109	1.56598	2.34
2.45459	2.57144	3.6	2.93	3.123																	2.45459	1.41749	2.457
5.50019	2.64706	3.321	3.291	2.794																	5.50019	0.270002	3.115
5.40019	2.24018	3.865	2.731	2.4																	5.40019	1.85628	2.876
2.88	2.25005	1.132	3.235	3.316																	2.88	0.270002	2.984
5.67021	2.43929	3.143	2.935	2.325																	5.67021	0.635291	3.15
5.08495	2.83493	2.1	2.952	3																	5.08495	1.87258	3.195
4.94992	2.18183	3.097	3.304	3.083																	4.94992	0.482148	0.801
4.73999	2.57144	4.778	3.025	2.97																	4.73999	2.5313	0.698
4.49997	2.47246	3.101	3.187	3.279																	4.49997	0.825014	1.988
4.88594	1.90285	3.554	1.95	3.396																	4.88594	2.70001	1.8
2.7529	2.45459	3.734	2.263	2.531																	2.7529	0.794132	1.929
5.08547	1.75001	3.984	2.086	2.723																	5.08547	1.92857	2.7
5.07617	2.2	3.343	3.189	2.34																	5.07617	0.859085	0.88
4.5675	2.73463	3.944	2.713	1.98																	4.5675	0.899998	1.108
4.49997	2.5554	4.036	2.97	2.959																	4.49997	0.337494	1.485
1.90002	1.43034	3.021	2.428	3.17																	1.90002	1.35	3.119
4.89697	2.65268	2.849	2.559	3.03																	4.89697	0.317659	2.842
4.86449	2.92495	3.42	2.571	2.832																	4.86449	1.19758	1.463
5.09999	1.91251	3.551	2.795	2.953																	5.09999	0.949993	1.817
3.53781	2.63273	2.527	2.947	2.861																	3.53781	1.06578	2.7
5.03171	2.52819	3.054	4.11	2.621																	5.03171	1.64533	2.756
5.58766	2.25598	3.675	2.638	3.518																	5.58766	1.04144	0.822
4.92355	2.275	4.35	2.297	2.291																	4.92355	1.69106	2.875
4.94992	2.2699	3.277	3.476	2.966																	4.94992	0.337494	1.8
3.89306	1.32785	4.267	2.494	3.327																	3.89306	2.01	2.97
3.24002	2.33994	3.707	3.198	2.854																	3.24002	1.06578	1.543
5.62517	2.53772	4.023	2.567	3.018																	5.62517	2.36249	1.575
6.67937	3.3751	3.197	3.497	2.672																	6.67937	1.28137	1.35
5.11564	2.72199	4.226	3.296	2.966																	5.11564	1.46252	2.025
3.32608	2.14899	1.168	3.33	3.183																	3.32608	0.329269	1.251
5.58766	2.09763	2.276	2.859	3.477																	5.58766	1.65261	2.787
5.18025	2.32757	2.225	3.643	3.051																	5.18025	0.784899	1.221
3.15008	2.07689	1.828	3.098	3.036																	3.15008	2.39323	2.069
4.94992	2.75404	2.133	3.071	2.936																	4.94992	2.46992	2.437
5.15783	1.90586	1.98	2.599	2.671																	5.15783	1.60716	2.025
3.21758	2.04444	1.8	3.507	2.186																	3.21758	0.355274	1.2
3.41989	2.33386	1.8	2.766	2.55																	3.41989	1.6811	1.454
3.76876	1.95656	2.34	2.954	2.26																	3.76876	0.810008	1.013
5.08495	2.42469	1.607	2.106	2.839																	5.08495	1.83686	1.291
4.62837	1.95001	1.77	2.935	2.3																	4.62837	0.701987	2.744
3.96009	2.54124	2.307	2.517	3.06																	3.96009	2.27809	2.7
3.97131	2.56598	1.64	2.969	2.373																	3.97131	1.73571	3.578
4.91773	3.15008	2.558	2.375	2.42																	4.91773	0.410882	0.75
5.09999	2.31614	2.167	3.026	2.982																	5.09999	1.88998	1.687
2.81244	2.57995	2.163	2.957	2.565																	2.81244	1.19859	1.71
4.03265	2.46003	2.327	3.569	3.081																	4.03265	1.25625	1.687
6.17154	2.52192	1.064	2.977	2.99																	6.17154	1.77405	1.592
4.90902	2.2	2.531	2.623	2.208																	4.90902	0.877504	1.215
4.7572	2.52582	1.546	2.819	2.736																	4.7572	1.98945	0.844
4.93915	2.06996	2.462	2.912	2.825																	4.93915	0.270002	1.181
4.75266	2.79881	1.298	3.56	3.095																	4.75266	1.37545	0.525
4.63312	2.52861	2.002	3.068	2.769																	4.63312	1.66973	1.718
4.40985	2.45459	2.343	2.448	2.22																	4.40985	0.337494	1.9
3.12631	2.46176	1.564	2.876	2.512																	3.12631	1.6984	1.375
5.02918	2.11934	2.081	2.751	2.925																	5.02918	0.784899	1.208
5.02311	1.8	1.731	2.585	2.656																	5.02311	1.88998	1.755
5.90012	2.59407	2.054	2.588	2.548																	5.90012	0.270002	0.626
1.55452	2.13153	2.52	3.759	3.729																	1.55452	1.04317	1.929
5.14669	2.45459	1.898	3.053	2.864																	5.14669	2.36997	2.772
5.93975	2.29818	1.847	3.069	3.06																	5.93975	1.76764	2.791
5.20016	1.97725	1.873	3.042	3.197																	5.20016	1.44002	2.025
5.01404	1.57499	1.374	3.57	2.904																	5.01404	1.42943	2.194
5.50019	2.19127	1.59	2.203	2.213																	5.50019	0.942439	2.768
3.22105	2.68048	2.066	2.84	2.634																	3.22105	0.93461	1.05
5.28744	2.23679	2.136	3.052	3.205																	5.28744	1.81407	1.257
5.1749	2.26551	1.963	2.26	2.54																	5.1749	1.42943	2.194
4.19991	2.34997	2.084	3.903	3.564																	4.19991	2.61457	2.617
4.90902	2.37501	2.175	2.333	2.769																	4.90902	1.61716	3.132
4.72962	2.31279	2.585	2.821	2.932																	4.72962	0.253133	2.491
4.89601	2.56154	2.841	2.803	3.293																	4.89601	1.54285	0.868
3.03757	2.10941	2.843	2.256	3.046																	3.03757	0.771432	1.181
5.03983	2.83853	1.012	3.168	3.392																	5.03983	1.28865	1.832
4.82401	2.40934	3.229	2.832	3.274																	4.82401	2.19002	2.562
4.13332	3.3751	2.662	2.531	2.764																	4.13332	1.14752	3.055
4.30018	2.49234	2.832	3.724	3.538																	4.30018	2.00221	2.194
4.5675	2.13423	2.261	3.095	2.873																	4.5675	2.82272	2.793
5.29974	2.57144	3.146	2.537	3.06																	5.29974	1.56057	1.929
4.44428	2.26551	2.7	2.915	2.764																	4.44428	1.85423	2.25
6.17154	2.72646	2.75	2.334	2.937																	6.17154	0.590614	2.605
4.64829	2.49998	2.888	2.776	3.335																	4.64829	2.37074	1.35
4.20636	2.51998	3.126	3.195	3.793																	4.20636	0.661212	2.121
4.38019	2.42768	3.075	2.889	2.911																	4.38019	1.05	0.982
5.38627	2.57144	2.608	3.114	3.257																	5.38627	0.964297	2.181
5.03171	2.1814	2.358	3.122	2.81																	5.03171	3.47134	0.825
4.76676	4.35014	2.372	2.842	2.605																	4.76676	1.21499	2.103
4.62837	2.53127	3.15	2.624	3.256																	4.62837	1.61998	3.431
5.13244	2.7529	2.952	3.297	3.385																	5.13244	1.61998	3.141
4.61162	2.42313	3.852	2.989	2.4																	4.61162	0.337494	2.7
5.04441	2.32106	2.7	3.107	2.829																	5.04441	2.2723	2.044
4.38252	2.08337	3.096	2.231	3.149																	4.38252	1.60602	1.964
6.338	2.1092	3.162	2.257	2.979																	6.338	1.35	1.5
4.97459	1.25493	3	2.294	2.7																	4.97459	2.17402	1.8
5.40019	3.08075	2.583	3.522	3.334																	5.40019	0.300005	2.475
4.06467	2.6571	0.63	3.368	3.363																	4.06467	2.39518	1.308
5.52256	2.08287	2.52	2.914	2.866																	5.52256	2.36249	3.086
4.69127	2.19268	2.146	2.443	3.072																	4.69127	2.19054	2.112
4.53205	1.9636	2.543	3.178	2.947																	4.53205	0.368179	1.105
5.00149	2.25005	1.98	2.811	2.834																	5.00149	2.60352	0.372
4.40005	2.08537	3.291	2.629	2.865																	4.40005	0.539989	0.945
4.99449	2.03183	1.738	2.801	3.371																	4.99449	2.50712	1.575
5.78559	2.51056	1.693	2.7	3.003																	5.78559	0.832508	2.086
6.60014	2.27546	2.475	3.027	2.941																	6.60014	1.86269	2.345
4.02011	2.37276	2.812	2.763	2.483																	4.02011	2.02501	1.736
2.83407	2.58546	2.583	3.296	3.229																	2.83407	1.29809	2.086
2.5435	2.24312	3.15	3.574	3.251																	2.5435	0.952956	2.16
3.65615	3.51827	3.053	3.483	2.974																	3.65615	0.88638	2.601
6.07498	2.54251	3.04	2.86	2.782																	6.07498	1.86427	1.85
3.94988	2.31423	2.7	3.41	3.525																	3.94988	1.54595	2.7
1.4727	3.11996	2.119	2.989	3.268																	1.4727	2.5941	1.95
3.36849	2.55	2.613	2.88	3.171																	3.36849	1.38857	0.675
3.11996	2.62794	2.423	2.269	3.548																	3.11996	2.95315	1.634
4.65003	1.9636	2.908	3.015	2.829																	4.65003	1.03234	2.096
2.76008	2.5875	3.095	2.616	3.197																	2.76008	2.17614	1.485
3.86997	2.43654	2.649	3.6	3.2																	3.86997	1.24413	0.444
3.00005	2.55	3.921	3.33	3.264																	3.00005	1.93381	1.35
3.41602	2.47501	3.214	2.872	2.634																	3.41602	0.966469	1.112
3.30003	2.5435	3.115	3.015	3.016																	3.30003	2.1115	2.301
3.80638	2.69999	3.436	2.584	2.983																	3.80638	2.19371	0.709
3.87272	2.69999	3.61	3.097	2.933																	3.87272	0.525013	0.964
1.69415	2.32503	3.167	2.19	2.911																	1.69415	2.51247	1.8
7.01977	2.69999	2.925	3	2.799																	7.01977	0.787486	1.125
4.15599	2.5875	1.764	3.054	2.513																	4.15599	2.10535	1.662
4.49997	2.61824	2.001	3.541	2.753																	4.49997	0.717173	1.35
3.13331	3.26254	2.186	3.168	3.387																	3.13331	1.04777	0.945
4.13992	2.53337	2.488	3.468	3.038																	4.13992	1.09395	1.71
3.60007	2.11227	3.536	2.989	2.872																	3.60007	1.79999	1.294
4.30956	2.40972	1.855	2.351	3.424																	4.30956	1.38373	3.26
4.0155	2.25005	2.967	2.815	2.277																	4.0155	2.45696	1.35
3.45787	2.47501	2.556	3.026	2.938																	3.45787	1.74834	1.208
3.63755	2.49234	2.864	2.957	2.902																	3.63755	1.35	0.868
3.47579	2.46777	2.519	2.814	2.655																	3.47579	1.31566	1.303
3.94606	2.28853	4.2	3.132	2.539																	3.94606	2.12144	1.12
3.11241	2.98414	2.757	3.113	2.291																	3.11241	0.647246	0.9
3.84774	2.38241	3.168	3.293	2.789																	3.84774	0.353083	1.029
2.32262	1.91251	2.332	2.951	3.162																	2.32262	1.95394	1.485
3.52801	2.76433	3.518	3.021	2.984																	3.52801	2.51331	2.978
3.76876	2.22277	3.36	2.603	3.348																	3.76876		3.055
4.49997	1.60713	2.722	3.135	3.07																	4.49997		0.652
2.2	1.68513	2.191	3.423	2.365																	2.2		2.025
3.1965	3.17651	2.455	3.668	3.043																	3.1965		0.731
3.82486	2.57144	1.971	2.429	2.844																	3.82486		2.7
2.86367	2.81617	2.649	2.7	2.871																	2.86367		2.218
4.19991	2.30874	3.046	2.718	2.557																	4.19991		2.7
3.63102	2.4937	2.427	2.578	2.616																	3.63102		2.826
3.30003	1.83916	2.717	2.013	3.402																	3.30003		3.471
3.50273	2.69999	2.568	3	3.534																	3.50273		2.7
3.71505	2.88	2.689	2.822	2.355																	3.71505		3.011
3.84532	2.44284	3.388	2.017	2.736																	3.84532		0.556
3.16555	2.81736	2.1	2.359	3.231																	3.16555		3.182
5.09999	2.09996	2.933	3.173	2.935																	5.09999		3.568
4.30731	2.41203	2.923	3.069	2.627																	4.30731		2.869
4.53453	3.41989	3.043	2.984	3.065																	4.53453		3.766
2.9368	1.2	2.903	3.332	2.533																	2.9368		2.209
3.83476	2.33994	3	3.499	3.518																	3.83476		2.362
4.00502	1.57499	2.5	3.898	2.665																	4.00502		2.314
3.94289	2.88531	2.475	2.534	2.745																	3.94289		3.043
2.69999	2.09028	2.713	2.729	3																	2.69999		2.314
3.60007	1.98625	2.631	2.672	2.392																	3.60007		3.058
2.77206	2.30624	2.79	3.097	3.214																	2.77206		4.275
3.36519	2.5875	2.88	3.723	1.97																	3.36519		3.105
3.96009	2.69999	1.869	2.934	2.458																	3.96009		2.025
4.27487	2.41577	3.144	2.692	3.15																	4.27487		2.362
4.28638	1.83599	3.638	3.238	3.208																	4.28638		2.959
3.28197	2.25005	3.771	2.548	2.54																	3.28197		2.443
4.38757	2.49998	4.243	2.638	3.209																	4.38757		1.254
3.2464	2.28467	3.478	2.989	2.866																	3.2464		1.575
3.1601	2.7818	3.062	2.562	2.96																	3.1601		1.583
3.48757	2.18183	2.839	3.86	3.217																	3.48757		2.16
3.10004	2.29453	3.646	2.584	3.054																	3.10004		1.532
4.44708	2.24233	3.881	2.687	2.994																	4.44708		3.471
3.9274	2.69999	3.825	2.493	3.12																	3.9274		2.048
3.30753	3.15008	3.42	2.988	3.011																	3.30753		1.409
3.67494	2.69999	3.365	2.746	2.928																	3.67494		2.7
4.49997	2.37852	3.01	3.396	2.895																	4.49997		2.96
2.91265	2.41577	2.749	2.876	2.975																	2.91265		3.78
3.08576	2.74188	2.744	2.075	2.538																	3.08576		2.527
3.71732	3.21434	2.933	3.048	3.16																	3.71732		2.495
3.67189	2.97925	3.759	3.755	2.348																	3.67189		2.925
4.17289	2.55	2.855	2.605	3.478																	4.17289		2.55
2.87419	2.8862	3.079	3.014	3.564																	2.87419		1.469
3.18223	2.57144	2.622	3.443	2.656																	3.18223		2.793
3.18456	1.85002	3.396	2.534	2.566																	3.18456		1.856
5.22022	3.60007	3.034	3.535	2.005																	5.22022		2.181
3.73298	2.25005	2.824	2.795	1.878																	3.73298		2.054
3.53084	2.1177	3.204	3.576	2.61																	3.53084		2.525
3.60007	2.92495	3.019	3.219	3.375																	3.60007		1.287
3.83988	2.02505	2.958	3.358	3.006																	3.83988		2.332
3.38269	2.40001	1.612	2.357	2.625																	3.38269		2.362
3.58226	2.1139	3.373	3.399	1.903																	3.58226		2.899
3.39222	1.99998	1.878	2.368	2.751																	3.39222		2.462
3.7287	2.25953	3.408	3.08	2.618																	3.7287		1.757
3.70234	2.13746	3.547	3.191	3.091																	3.70234		2.499
4.32011	2.38065	3.938	3.249	3.243																	4.32011		3.338
3.49994	2.39213	3.03	2.798	2.323																	3.49994		2.643
3.54194	2.23634	2.025	2.72	2.335																	3.54194		1.157
3.44997	2.30624	4.32	1.908	3.1																	3.44997		2.741
3.76352	2.15004	2.664	2.622	2.472																	3.76352		1.097
2.36256	2.2	3.441	2.908																		2.36256		3.206
3.93339	2.06996	3.048	2.746																		3.93339		3.761
2.98792	2.25005	3.103	2.48																		2.98792		0.727
2.86507	2.55	3.005	2																		2.86507		2.61
3.89988	2.43746	2.467	3.17																		3.89988		3.294
3.27122	2.06247	1.938	3.352																		3.27122		4.114
3.96009	1.65003	2.849	2.788																		3.96009		1.459
3.22757	1.86431	3.118	2.537																		3.22757		2.869
3.9315	2.3684	2.92	3.339																		3.9315		2.7
3.15008	2.30493	2.903	2.724																		3.15008		2.574
3.60007	1.91251	3.083	2.925																		3.60007		1.921
4.40005	2.95705	3.057	3.091																		4.40005		3.401
3.01227	2.48135	3.676																			3.01227		3.258
4.10642	2.55	2.627																			4.10642		2.908
3.41312	3.30003	3.457																			3.41312		1.875
3.30753	2.95003	3.027																			3.30753		1.755
4.34555	2.08697	3.204																			4.34555		2.475
3.28242	2.29996																				3.28242		1.402
4.54076	2.79998																				4.54076		3.654
3.41989	2.7973																				3.41989		3.038
3.1965	2.5929																				3.1965		2.882
4.13992	3.08576																				4.13992		4.5
2.80384	3.05991																				2.80384		2.562
2.96467	2.35711																				2.96467		2.4
3.49413	2.08637																				3.49413		2.7
3.84532	2.97206																				3.84532		2.817
3.9413	3.54384																				3.9413		2.411
4.67979	2.80886																				4.67979		2.492
3.09439	3.07495																				3.09439		1.918
3.78954	2.30212																				3.78954		3.417
2.8756	2.82564																				2.8756		0.408
3.30003	2.13846																				3.30003		3.236
1.98	2.71349																				1.98		0.958
2.89455	2.56723																				2.89455		2.104
4.37825	3.41476																				4.37825		4.436
3.44677	3.23029																				3.44677		2.492
3.78015	2.89522																				3.78015		3.629
2.15004	2.89852																				2.15004		1.929
4.36781	2.81906																				4.36781		2.85
3.40324	2.31117																				3.40324		2.779
3.5129	2.83504																				3.5129		2.664
2.20913	3.23998																				2.20913		1.519
5.80895	3.01147																				5.80895		3.017
1.84095	2.63575																				1.84095		3.126
4.19991	2.64188																				4.19991		2.983
4.66355	2.19371																				4.66355		1.841
3.24882	2.6477																				3.24882		3.038
3.6256	2.14775																				3.6256		1.8
4.24291	2.93484																				4.24291		1.315
3.70487	2.40341																				3.70487		2.293
3.86997	2.24217																				3.86997		2.224
2.82007	3.46311																				2.82007		2.335
2.85878	2.47958																				2.85878		2.7
3.38506	1.45802																				3.38506		2.938
3.60007	2.85466																				3.60007		3.062
3.65011	2.07691																				3.65011		2.658
3.28242	2.09142																				3.28242		2.34
3.60007	2.47978																				3.60007		2.864
2.94542	3.03016																				2.94542		1.543
3.60007	2.69119																				3.60007		2.345
3.1051	2.64598																				3.1051		2.555
3.77371	1.9731																				3.77371		1.279
3.1799	2.44038																				3.1799		2.846
2.69999	2.55402																				2.69999		2.362
3.26254	1.63123																				3.26254		2.727
2.92078	2.62964																				2.92078		2.7
3.48004	2.83059																				3.48004		2.314
3.35557	2.02501																				3.35557		2.121
3.18903	2.0605																				3.18903		2.733
3.02845	2.28564																				3.02845		3.246
3.32793	1.87499																				3.32793		1.929
3.5101	2.61166																				3.5101		3.902
3.36519	2.67986																				3.36519		3.252
3.74992	2.44683																				3.74992		2.906
3.44997	1.98497																				3.44997		3.356
3.32608	2.65502																				3.32608		3.368
4.23526	2.85002																				4.23526		2.7
3.13331	2.31646																				3.13331		0.605
2.95317	3.02405																				2.95317		0.771
4.0234	2.75192																				4.0234		1.8
3.96489	1.87976																				3.96489		1.291
3.25721	2.7167																				3.25721		1.89
3.69475	2.31869																				3.69475		1.687
3.49994	1.52306																				3.49994		2.234
2.62167	2.6892																				2.62167		1.832
3.71845	2.27809																				3.71845		2.049
3.12549	2.99913																				3.12549		1.25
2.29653	2.44109																				2.29653		1.687
4.43791	2.61289																				4.43791		2.475
3.60007	2.31433																				3.60007		0.745
3.66442	2.15183																				3.66442		1.35
2.90761	2.281																				2.90761		1.95
3.50349	1.99567																				3.50349		2.009
3.697	2.77417																				3.697		2.31
3.42548	2.05432																				3.42548		2.34
3.08175	2.8125																				3.08175		2.4
4.49997	2.83504																				4.49997		2.804
4.26159	3.05004																				4.26159		1.219
3.35603	2.88627																				3.35603		1.539
3.16094	2.48308																				3.16094		1.454
4.32578	3.04473																				4.32578		2.16
3.3751	2.95574																				3.3751		2.604
3.39484	2.38991																				3.39484		1.776
3.35463	2.4107																				3.35463		1.789
1.91251	2.46859																				1.91251		1.558
4.12501	1.54285																				4.12501		1.687
2.69999	2.18081																				2.69999		1.013
5.40019	1.74079																				5.40019		1.178
4.25168	2.09479																				4.25168		0.444
3.82486	3.0095																				3.82486		1.929
3.25389	2.84322																				3.25389		1.973
3.01035	2.06372																				3.01035		1.677
2.05718	2.31433																				2.05718		0.771
3.70798	2.89944																				3.70798		0.523
3.87702	1.7598																				3.87702		1.519
2.51056	2.20905																				2.51056		1.809
4.32011	2.05878																				4.32011		2.7
3.36519	2.6319																				3.36519		1.227
3.74992	2.52345																				3.74992		2.048
3.38578	2.46378																				3.38578		1.069
3.17651	2.53535																				3.17651		1.929
2.69999	2.77565																				2.69999		1.219
4.27487	2.77935																				4.27487		2.043
2.48826	2.32504																				2.48826		1.38
3.57223	2.85002																				3.57223		2.395
3.71987	2.09246																				3.71987		3.739
3.54713	2.31748																				3.54713		0.935
4.44388	2.70001																				4.44388		1.916
3.27815	1.92114																				3.27815		3.664
2.57908	3.10138																				2.57908		0.771
3.33532	2.33723																				3.33532		1.565
4.09992	3.01528																				4.09992		1.227
3.673	2.82272																				3.673		2.093
3.29097	2.32672																				3.29097		1.741
3.67994	2.15067																				3.67994		2.55
3.29369	2.84207																				3.29369		1.904
1.42108	2.3772																				1.42108		1.89
3.79278	2.12357																				3.79278		1.51
2.15215	2.86669																				2.15215		1.157
3.63591	2.95711																				3.63591		2.063
5.28744	3.60001																				5.28744		1.35
2.80384	2.70001																				2.80384		1.298
2.76663	2.24998																				2.76663		1.257
3.1114	2.51637																				3.1114		2.456
2.69999	1.79999																				2.69999		1.174
2.25005	3.42209																				2.25005		1.304
3.70318	2.82171																				3.70318		2.7
3.15008	3.14994																				3.15008		1.129
3.65286	2.50712																				3.65286		2.44
4.38757	2.24598																				4.38757		2.268
3.05991	3.18457																				3.05991		0.94
2.79998	2.65502																				2.79998		1.5
3.24992	2.60352																				3.24992		1.105
3.93055	2.22351																				3.93055		1.35
2.92495	1.89732																				2.92495		1.055
4.27487	1.43851																				4.27487		1.95
4.35589	2.93484																				4.35589		1.061
2.17505	2.77762																				2.17505		1.454
3.66912	1.63687																				3.66912		2.768
3.38816	2.5962																				3.38816		1.523
1.98	2.45321																				1.98		2.498
3.43133	2.29496																				3.43133		2.813
3.05223	2.5313																				3.05223		2.566
4.04994	2.13747																				4.04994		0.884
3.7916	2.42996																				3.7916		3.15
4.04994	2.70001																				4.04994		1.08
3.27995	2.31396																				3.27995		1.105
3.79986	3.54384																				3.79986		2.484
2.36256	2.44997																				2.36256		2.61
5.03983	2.70001																				5.03983		1.988
3.68999	2.30295																				3.68999		0.831
3.54194	2.13203																				3.54194		1.772
2.18573	2.24998																				2.18573		1.647
3.76672	1.93381																				3.76672		2.734
3.50527	2.26456																				3.50527		0.912
2.76139	2.85879																				2.76139		2.941
3.05007	2.87998																				3.05007		5.4
4.44708	2.12202																				4.44708		2.507
3.75425	1.46252																				3.75425		1.029
3.31369	2.50084																				3.31369		2.16
3.41989	2.35057																				3.41989		2.125
3.41167	2.99996																				3.41167		2.109
2.53927	1.79503																				2.53927		1.191
4.10642	2.33591																				4.10642		1.765
3.1051	2.33084																				3.1051		2.328
3.71024	2.7711																				3.71024		2.194
3.15008	2.21853																				3.15008		2.259
3.14116	2.07969																				3.14116		2.779
2.56154	2.60197																				2.56154		1.977
3.35112	2.13162																				3.35112		3.191
4.29682	2.87567																				4.29682		4.05
2.69999	2.55294																				2.69999		3.005
3.8144	2.59454																				3.8144		2.869
3.98583	2.66146																				3.98583		2.18
3.13207	2.39147																				3.13207		2.859
3.8144	2.36249																				3.8144		3.227
1.40001	2.83504																				1.40001		1.56
3.98066	2.95369																				3.98066		0.437
3.03465	2.42756																				3.03465		1.824
3.45787	2.36249																				3.45787		1.157
3.60007	2.24998																				3.60007		1.227
4.19991	1.79999																				4.19991		2.121
2.80586	2.18575																				2.80586		1.362
3.57644	2.63859																				3.57644		0.776
3.26254	2.07874																				3.26254		2.682
3.42865	3.1821																				3.42865		0.582
3.18456	2.38233																				3.18456		1.906
3.9375	2.05096																				3.9375		1.665
2.38241	2.48267																				2.38241		2.85
3.05991	2.18575																				3.05991		1.776
3.44997	1.85233																				3.44997		3.531
2.99492	1.50883																				2.99492		3
4.26675	2.12226																				4.26675		2.34
3.8046	2.36048																				3.8046		1.95
2.88	2.6663																				2.88		2.616
4.54492	2.11419																				4.54492		2.194
3.39007	2.10292																				3.39007		2.455
3.64874	2.39167																				3.64874		2.55
2.3318	2.182																				2.3318		1.644
3.86477	2.77504																				3.86477		0.798
3.1965	1.55771																				3.1965		2.7
4.04994	2.35228																				4.04994		1.023
3.99004	2.46777																				3.99004		1.473
2.15999	2.25917																				2.15999		3.038
3.39007	1.26366																				3.39007		2.941
3.32309	2.24031																				3.32309		2.25
3.94892	3.08313																				3.94892		1.271
2.52498	2.02501																				2.52498
3.79986	1.66669																				3.79986
2.97101	1.89893																				2.97101
2.32938	2.1986																				2.32938
3.3751	1.60961																				3.3751
2.83733	2.88404																				2.83733
1.8	2.44532																				1.8
3.41989	2.4528																				3.41989
3.09762	2.45331																				3.09762
2.97925	1.91616																				2.97925
4.67979	2.37856																				4.67979
3.15008	2.31795																				3.15008
3.46159	2.45128																				3.46159
3.34297	2.51996																				3.34297
3.07896	2.31433																				3.07896
4.06972	2.56767																				4.06972
2.29996	2.19371																				2.29996
3.54194	2.45869																				3.54194
4.22293	2.65124																				4.22293
1.3154	1.99432																				1.3154
5.20016	1.94399																				5.20016
4.49997	1.38373																				4.49997
4.35014	2.47505																				4.35014
3.08576	2.36086																				3.08576
3.17651	2.70473																				3.17651
3.40012	1.95001																				3.40012
3.30003	2.4771																				3.30003
2.53127	1.61998																				2.53127
2.50712	2.13302																				2.50712
3.8801	2.59808																				3.8801
2.80586	1.88288																				2.80586
3.60007	2.33997																				3.60007
4.28563	2.66146																				4.28563
3.26832	2.81741																				3.26832
3.47879	1.80807																				3.47879
1.35	2.21844																				1.35
4.36165	2.43316																				4.36165
3.89988	2.35114																				3.89988
3.30003	2.50712																				3.30003
4.74541	2.80886																				4.74541
3.78015	2.27927																				3.78015
3.92394	2.11037																				3.92394
3.89988	2.37769																				3.89988
3.78954	2.52578																				3.78954
2.91427	2.79																				2.91427
3.83988	2.1181																				3.83988
3.35463	1.96016																				3.35463
3.54091	2.30794																				3.54091
4.01157	2.35409																				4.01157
2.85878	2.41742																				2.85878
3.9274	3.07203																				3.9274
4.37322	2.10268																				4.37322
2.5875	2.28291																				2.5875
4.96371	1.4914																				4.96371
3.9784	1.923																				3.9784
3.91986	2.19371																				3.91986
4.01255	2.03523																				4.01255
4.00045	1.76063																				4.00045
2.86367	1.98252																				2.86367
4.66355	1.98163																				4.66355
3.88626	2.27809																				3.88626
3.98066	2.10002																				3.98066
4.49997	2.26716																				4.49997
1.95881	1.63019																				1.95881
4.53329	2.09768																				4.53329
3.20615	1.56858																				3.20615
4.23017	1.92857																				4.23017
2.50437	2.09246																				2.50437
2.92495	2.20905																				2.92495
1.59998	2.15509																				1.59998
3.91422	1.98609																				3.91422
3.96009	2.16003																				3.96009
3.48255	2.19603																				3.48255
4.00796	2.3173																				4.00796
4.73999	1.76228																				4.73999
4.58988	1.76643																				4.58988
3.70375	1.28865																				3.70375
3.60007	2.08184																				3.60007
3.95785	1.90879																				3.95785
4.09514	1.74707																				4.09514
4.72513	1.97747																				4.72513
4.72513	1.70872																				4.72513
2.09996	2.29789																				2.09996
4.20636	1.80853																				4.20636
2.55	1.77573																				2.55
4.72513	2.21139																				4.72513
3.30003	1.97955																				3.30003
4.006	1.38804																				4.006
3.30003	1.9636																				3.30003
3.82785	1.79784																				3.82785
4.55995	2.21539																				4.55995
4.01255	2.05878																				4.01255
2.40001	1.48399																				2.40001
3.31873	1.82169																				3.31873
4.13992	1.8409																				4.13992
3.80756	1.51069																				3.80756
3.60007	2.1436																				3.60007
4.24985	1.79112																				4.24985
3.39676	1.99387																				3.39676
2.48	2.01683																				2.48
5.52864	2.09391																				5.52864
4.65003	1.99762																				4.65003
4.09105	2.19663																				4.09105
3.65149	1.85043																				3.65149
4.00796	1.91389																				4.00796
3.60007	1.73016																				3.60007
3.26476	1.86379																				3.26476
4.11432	2.15869																				4.11432
3.41046	2.4975																				3.41046
2.26955	1.92214																				2.26955
3.19992	2.46859																				3.19992
3.57565	2.214																				3.57565
3.36919	2.23854																				3.36919
3.5675	2.12857																				3.5675
4.26859	1.84225																				4.26859
3.30003	2.44683																				3.30003
4.49997	1.58048																				4.49997
3.74992	1.89809																				3.74992
3.84532	1.92335																				3.84532
3.89182	1.86619																				3.89182
1.99998	1.2223																				1.99998
2.73463	2.12144																				2.73463
4.10642	1.93907																				4.10642
4.79984	2.21539																				4.79984
2.15215	2.21626																				2.15215
4.40005	2.97938																				4.40005
4.02011	2.29276																				4.02011
2.81244	2.02501																				2.81244
3.58199	1.98773																				3.58199
3.15008	1.30646																				3.15008
3.70009	1.9902																				3.70009
3.26676	1.72854																				3.26676
3.47879	2.12144																				3.47879
3.03524	1.47275																				3.03524
4.62493	1.66064																				4.62493
4.0155	2.14567																				4.0155
3.94606	1.74998																				3.94606
2.69999	1.79999																				2.69999
3.47154	1.95074																				3.47154
2.25005	2.2705																				2.25005
3.97485	2.1441																				3.97485
3.60007	2.07003																				3.60007
4.35781	2.05643																				4.35781
3.80282	2.09246																				3.80282
3.02304	1.95847																				3.02304
3.31209	2.15359																				3.31209
4.16056	2.48226																				4.16056
3.46507	1.88998																				3.46507
3.92237	2.70001																				3.92237
5.55002	2.32504																				5.55002
3.7287	1.8015																				3.7287
4.22004	1.9995																				4.22004
3.87917	1.95139																				3.87917
3.12549	2.36249																				3.12549
4.58184	2.49896																				4.58184
3.70911	2.23633																				3.70911
3.64628	1.94493																				3.64628
4.59455	2.11916																				4.59455
4.43553	2.24998																				4.43553
4.41812	1.7834																				4.41812
2.10941	1.74682																				2.10941
3.58041	1.82096																				3.58041
3.83837	1.4431																				3.83837
4.30731	2.12144																				4.30731
3.17651	1.82742																				3.17651
4.83759	2.19671																				4.83759
4.57508	2.10769																				4.57508
3.43646	2.32878																				3.43646
3.13909	2.15869																				3.13909
0.975013	2.17318																				0.975013
4.61247	2.7338																				4.61247
4.18068	2.7338																				4.18068
3.84532	2.13475																				3.84532
4.11122	1.98527																				4.11122
2.05718	1.7686																				2.05718
3.49766	2.46174																				3.49766
2.60007	2.02501																				2.60007
3.54999	1.84894																				3.54999
3.9375	1.9703																				3.9375
4.07141	2.16003																				4.07141
2.91481	1.725																				2.91481
3.49211	2.38602																				3.49211
4.49997	2.09391																				4.49997
3.76207	1.92857																				3.76207
4.2942	2.4923																				4.2942
2.93479	2.07858																				2.93479
3.82486	2.89284																				3.82486
3.48255	2.18686																				3.48255
3.33532	2.18217																				3.33532
3.70009	2.27366																				3.70009
3.57565	1.45986																				3.57565
3.32793	2.56495																				3.32793
3.78542	2.16003																				3.78542
3.67494	2.38505																				3.67494
3.89988	2.24998																				3.89988
4.01091	2.08766																				4.01091
4.56121	1.71345																				4.56121
4.04994	1.02274																				4.04994
1.70002	1.96875																				1.70002
4.58184	1.45384																				4.58184
2.98132	1.78392																				2.98132
3.70798	1.9731																				3.70798
2.14615	1.50001																				2.14615
3.81828	2.36249																				3.81828
2.01433	1.77953																				2.01433
4.22293	2.74501																				4.22293
3.35463	2.24998																				3.35463
3.15008	2.19998																				3.15008
3.24002	1.85057																				3.24002
3.23171	2.01668																				3.23171
3.49994	1.85145																				3.49994
4.07141	1.88691																				4.07141
2.52694	2.44683																				2.52694
4.58184	2.16566																				4.58184
4.61719	1.88441																				4.61719
2.25005	1.57696																				2.25005
4.60606	1.38002																				4.60606
4.15144	1.11001																				4.15144
4.63312	1.64633																				4.63312
4.39107	2.10842																				4.39107
4.18849	1.66153																				4.18849
3.34297	2.41584																				3.34297
3.8153	1.59001																				3.8153
2.52498	2.23202																				2.52498
4.58564	2.22569																				4.58564
3.52185	2.40174																				3.52185
2.79998	1.18354																				2.79998
3.9315	2.24376																				3.9315
3.15008	2.08894																				3.15008
3.02729	1.79999																				3.02729
4.24291	1.77721																				4.24291
3.52416	1.82355																				3.52416
3.86844	1.66545																				3.86844
2.12728	2.48825																				2.12728
4.68729	1.87258																				4.68729
3.79986	2.36651																				3.79986
3.79573	2.21783																				3.79573
4.44548	1.6984																				4.44548
3.43475	1.60927																				3.43475
3.30003	1.6861																				3.30003
2.29088	2.01859																				2.29088
2.95077	2.17174																				2.95077
5.40019	1.76669																				5.40019
3.95466	2.03368																				3.95466
3.25588	1.36378																				3.25588
3.04616	1.28721																				3.04616
3.76352	2.1792																				3.76352
4.0846	0.926477																				4.0846
2.84993	1.35																				2.84993
3.42694	1.06873																				3.42694
3.28692	2.35247																				3.28692
4.88594	1.99432																				4.88594
3.54713	1.84157																				3.54713
2.46309	1.10453																				2.46309
3.91141	1.9059																				3.91141
3.88133	1.42848																				3.88133
3.55703	2.03569																				3.55703
3.43255	2.12423																				3.43255
4.08222	1.72718																				4.08222
3.58968	2.30434																				3.58968
4.16266	2.14775																				4.16266
4.24291	1.71628																				4.24291
4.64221	2.10211																				4.64221
3.60007	1.73571																				3.60007
3.64847	1.60198																				3.64847
3.54999	1.70053																				3.54999
3.53084	1.98408																				3.53084
4.10642	1.68749																				4.10642
3.57197	2.15584																				3.57197
3.55912	1.09688																				3.55912
3.7125	1.99867																				3.7125
3.20615	1.82502																				3.20615
4.58184	1.23345																				4.58184
2.57144	1.69287																				2.57144
4.13992	1.42943																				4.13992
3.74992	1.63146																				3.74992
3.46358	1.31351																				3.46358
1.8	2.16003																				1.8
3.95466	1.41749																				3.95466
3.86172	1.7508																				3.86172
2.01179	1.6594																				2.01179
4.52708	2.00568																				4.52708
1.68753	1.45033																				1.68753
3.66912	2.04327																				3.66912
3.10004	1.85914																				3.10004
3.54143	1.97747																				3.54143
2.58387	1.92																				2.58387
3.7125	1.94066																				3.7125
4.36512	2.2011																				4.36512
4.43077	1.92743																				4.43077
3.56724	1.95001																				3.56724
3.42694	1.78366																				3.42694
3.57197	1.95394																				3.57197
3.74992	1.93001																				3.74992
3.26565	2.11704																				3.26565
3.53084	1.73359																				3.53084
4.07647	1.96875																				4.07647
4.13262	1.94102																				4.13262
3.30003	1.84501																				3.30003
3.7863	2.16709																				3.7863
4.20959	1.87161																				4.20959
3.75512	1.1125																				3.75512
4.23017	1.91616																				4.23017
3.80578	0.973543																				3.80578
1.4727	1.75497																				1.4727
3.1835	2.38602																				3.1835
4.05863	1.59666																				4.05863
4.67232	1.69415																				4.67232
3.58252	1.86208																				3.58252
3.3751																					3.3751
3.83536																					3.83536
3.60007																					3.60007
2.08417																					2.08417
4.45507																					4.45507
4.62837																					4.62837
3.16808																					3.16808
4.36512																					4.36512
4.66355																					4.66355
2.74738																					2.74738
3.1799																					3.1799
3.83236																					3.83236
3.34996																					3.34996
2.76433																					2.76433
5.68623																					5.68623
3.89988																					3.89988
5.01404																					5.01404
4.38562																					4.38562
4.13436																					4.13436
2.36256																					2.36256
4.22293																					4.22293
4.25461																					4.25461
2.90456																					2.90456
2.74738																					2.74738
3.67883																					3.67883
4.04994																					4.04994
3.38174																					3.38174
3.46507																					3.46507
3.43646																					3.43646
2.33994																					2.33994
4.70458																					4.70458
2.50314																					2.50314
4.32011																					4.32011
2.34642																					2.34642
4.32011																					4.32011
4.10299																					4.10299
3.30503																					3.30503
2.36665																					2.36665
4.43553																					4.43553
4.92355																					4.92355
3.91766																					3.91766
3.70009																					3.70009
4.13992																					4.13992
3.75628																					3.75628
4.46069																					4.46069
2.69999																					2.69999
4.86544																					4.86544
4.35589																					4.35589
3.65891																					3.65891
3.47154																					3.47154
4.50856																					4.50856
3.19992																					3.19992
2.72806																					2.72806
4.25168																					4.25168
3.24772																					3.24772
4.76448																					4.76448
3.19992																					3.19992
3.66801																					3.66801
3.61696																					3.61696
3.17651																					3.17651
4.19991																					4.19991
3.95402																					3.95402
3.22692																					3.22692
4.02505																					4.02505
4.86449																					4.86449
4.40279																					4.40279
2.08417																					2.08417
4.79984																					4.79984
3.43964																					3.43964
3.35463																					3.35463
3.32309																					3.32309
3.21434																					3.21434
4.49997																					4.49997
3.15008																					3.15008
3.92394																					3.92394
4.7572																					4.7572
3.0952																					3.0952
[truncated: 15 more columns]

## Sheet: Figure 6
	Figure 6B: Pause Duration (min)						Figure 6C: Dynamic State (% of time)																						Figure 6D: Distributed wieghted growth (left)						Figure 6D: Cumulative wieghted growth (right)								Figure 6E: Growth Transitions (events/min)
	20nM EB3 control	0	0	0				% time fast growing				% time blocked at seed				% time blocked at lattice				% time shrinking				% time slow growing					Frequency	10nM TOGARAM1 + 10nM CEP104 + 20nM EB3	20nM EB3 control	10nM TOGARAM1			cumulative frequency	20nM EB3 control	cumulative frequency	10nM TOGARAM1	cumulative frequency	10nM TOGARAM1 + 10nM CEP104 + 20nM EB3				Growth to Pause				Growth to Shrinkage
	10nM CEP104 + 20nM EB3	6.27	6.79	9.27			20nM EB3 control	88.66	85.56	90.72		0	0	0		0	0	0		11.34	14.44	9.282		0	0	0			0	0	0	0			0.975	0.041059	0.822	0.033616	0.018	0.513695			20nM EB3 control	0	0	0		0.448641	0.464238
	10nM TOGARAM1 + 20nM EB3	0	0	0			10nM CEP104 + 20nM EB3	48.09	43.04	6.91		45.86	51.31	91.62		0	0	0		6.051	5.653	1.472							0.1	30.5833	0	0			1.315	0.085541	0.926	0.133874	0.018	1.56574			10nM CEP104 + 20nM EB3	0	0	0		0.514411	0.587892
	10nM TOGARAM1 + 10nM CEP104 + 20nM EB3	6.7	7.4	5.1			10nM TOGARAM1 + 20nM EB3	93.457	96.751	94.795	91.5	0	0	0	0	0	0	0	0	6.5433	3.2487	5.2054	8.215						0.2	23.0403	0	0			1.35	0.119757	0.974	0.235901	0.022	3.62463			10nM TOGARAM1 + 20nM EB3	0	0	0	0	0.406892	0.19657
							10nM TOGARAM1 + 10nM CEP104 + 20nM EB3	12.5723	10.9617	38.6116		52.67	47.48	30.76		10.3	20.61	13.48		0.458643	2.26435	3.99633		24.0151	18.6926	13.1467			0.3	3.44998	0	0			1.4	0.150551	1.023	0.300773	0.022	5.68352			10nM TOGARAM1 + 10nM CEP104 + 20nM EB3	0.0589913	0.183383	0.119471		0.0412939	0.0822062
																													0.4	0.811638	0	0			1.421	0.215562	1.069	0.418723	0.025	7.73419
																													0.5	1.04588	0	0			1.473	0.2532	1.097	0.434647	0.027	9.46021
																													0.6	1.36437	0	0			1.473	0.290838	1.105	0.477699	0.031	9.75404
																													0.7	1.84108	0	0			1.555	0.328475	1.11	0.566161	0.031	11.8191
																													0.8	1.33766	0	0.033616			1.6	0.35927	1.112	0.672316	0.032	12.7705
																													0.9	1.54725	0	0.100258			1.688	0.386643	1.177	0.71065	0.035	12.8157
																													1	1.613	0.041059	0.1669			1.694	0.444809	1.184	0.85396	0.035	12.9533
																													1.1	2.40615	0	0.371543			1.7	0.506398	1.2	0.889345	0.035	13.3068
																													1.2	1.21643	0	0.499519			1.8	0.547458	1.222	1.03501	0.035	13.8924
																													1.3	0.904103	0.078697	0.800293			1.8	0.605625	1.233	1.17184	0.035	14.6793
																													1.4	1.83903	0.095805	1.19307			1.841	0.680899	1.255	1.27681	0.035	15.4766
																													1.5	2.00547	0.075277	1.07984			1.9	0.711694	1.264	1.43074	0.035	16.7814
																													1.6	1.27807	0.068432	2.00692			1.913	0.739066	1.287	1.6	0.036	17.3814
																													1.7	2.55204	0.147128	3.69656			1.959	0.797234	1.289	1.61415	0.037	18.2156
																													1.8	1.81643	0.174501	7.12714			1.98	0.83145	1.306	1.79697	0.037	20.2807
																													1.9	0.844515	0.058167	7.25748			1.98	0.865666	1.314	1.83354	0.037	22.3457
																													2	1.96026	0.287415	9.09573			2	0.896461	1.328	1.89369	0.038	22.7978
																													2.1	1.90478	0.745913	11.1086			2.012	0.954627	1.35	1.97213	0.039	24.343
																													2.2	1.48355	0.588519	12.1613			2.014	1.02648	1.364	2.06826	0.041	25.2409
																													2.3	2.64861	0.650112	9.13938			2.057	1.07438	1.38	2.15672	0.043	27.306
																													2.4	2.1493	0.444807	8.65578			2.057	1.21809	1.384	2.23516	0.044	27.7395
																													2.5	2.98765	1.52946	7.92567			2.084	1.2831	1.388	2.37493	0.044	28.8861
																													2.6	2.28081	0.769868	5.07481			2.084	1.34811	1.397	2.41798	0.045	29.0156
																													2.7	0.986295	0.858827	4.34942			2.1	1.37891	1.417	2.45749	0.046	29.1491
																													2.8	0.828077	2.15561	3.52258			2.1	1.48156	1.428	2.54183	0.047	30.5833
																													2.9	0.238355	3.00421	1.44194			2.109	1.59105	1.429	2.55834	0.051	30.8546
																													3	0.310272	2.96311	1.7492			2.127	1.66633	1.43	2.64091	0.053	31.1443
																													3.1	0.332874	3.79456	0.587392			2.146	1.71081	1.439	2.76063	0.056	31.2121
																													3.2	0.197259	3.53967	0.295465			2.15	1.77239	1.443	2.87445	0.058	31.3395
																													3.3	0	5.60289	0.126797			2.152	1.85109	1.45	3.1652	0.058	31.6046
																													3.4	0	6.09391	0.126207			2.152	2.00849	1.454	3.19055	0.058	32.8785
																													3.5	0.149999	4.59523	0.222336			2.16	2.0427	1.458	3.31322	0.06	32.9464
																													3.6	0	5.38733	0.058975			2.175	2.08376	1.46	3.48248	0.06	33.0553
																													3.7	0	5.82706	0			2.186	2.10771	1.463	3.55325	0.06	35.1244
																													3.8	0	6.07677	0.016513			2.2	2.13851	1.473	3.63994	0.061	36.0306
																													3.9	0.045205	5.2522	0			2.209	2.17615	1.484	3.76851	0.062	36.6655
																													4	0	6.21162	0			2.209	2.25142	1.491	3.97492	0.065	37.2367
																													4.1	0	3.69534	0			2.25	2.27195	1.5	4.04569	0.065	38.5682
																													4.2	0	3.17527	0			2.25	2.29248	1.509	4.12944	0.067	38.6792
																													4.3	0	3.07605	0.008846			2.25	2.36091	1.511	4.212	0.069	38.8785
																													4.4	0	4.76633	0			2.27	2.43961	1.523	4.23147	0.07	38.9504
																													4.5	0	2.41227	0			2.291	2.47725	1.543	4.24503	0.07	39.3223
																													4.6	0	3.24199	0			2.297	2.57648	1.558	4.3217	0.071	40.0908
																													4.7	0	2.06666	0			2.3	2.60727	1.569	4.52811	0.074	40.3559
																													4.8	0	1.29681	0			2.323	2.71334	1.575	4.5517	0.075	40.4792
																													4.9	0	1.87505	0			2.329	2.77151	1.575	4.61068	0.076	40.6271
																													5	0	2.43964	0			2.332	2.84678	1.577	4.83301	0.077	40.7216
																													5.1	0	1.52436	0			2.34	2.91522	1.58	4.91381	0.077	42.2956
																													5.2	0	0.677468	0			2.346	3.01103	1.588	4.96394	0.08	42.7374
																													5.3	0	0.342163	0			2.363	3.0384	1.59	5.0524	0.082	42.8504
																													5.4	0	0.656939	0			2.363	3.06577	1.597	5.15443	0.082	43.0353
																													5.5	0	0.638126	0			2.363	3.12051	1.602	5.1792	0.082	43.5285
																													5.6	0	0.294252	0			2.367	3.2129	1.607	5.34433	0.093	43.8264
																													5.7	0	0.109492	0			2.382	3.27107	1.609	5.49294	0.093	44.223
																													5.8	0	0.06159	0			2.4	3.33265	1.61	5.69759	0.093	44.6709
																													5.9	0	0.160817	0			2.419	3.3874	1.62	5.72708	0.098	44.9319
																													6	0	0.371241	0			2.43	3.45583	1.63	5.83146	0.098	45.573
																														0					2.455	3.49347	1.631	5.87864	0.1	45.9141
																																			2.463	3.55848	1.631	6.10982	0.1	46.9106
																																			2.48	3.71245	1.637	6.13577	0.102	47.0647
																																			2.488	3.82879	1.646	6.21657	0.104	48.1846
																																			2.5	3.89038	1.65	6.25195	0.106	48.6325
																																			2.503	3.99987	1.659	6.53503	0.109	49.2531
																																			2.504	4.07857	1.661	6.76975	0.111	49.5901
																																			2.507	4.12647	1.662	6.79512	0.117	49.888
																																			2.511	4.19148	1.665	7.00566	0.123	50.0195
																																			2.52	4.22569	1.667	7.08527	0.13	50.2353
																																			2.525	4.34887	1.671	7.16784	0.131	50.6606
																																			2.525	4.47205	1.685	7.30643	0.133	50.938
																																			2.527	4.56102	1.686	7.45859	0.134	51.3798
																																			2.531	4.67051	1.686	7.69566	0.134	51.8996
																																			2.539	4.76631	1.687	7.72692	0.142	52.6599
																																			2.543	4.84501	1.693	7.85077	0.145	52.7873
																																			2.543	4.9237	1.694	7.9009	0.147	52.9784
																																			2.55	4.98529	1.698	7.93156	0.15	53.2476
																																			2.562	5.02977	1.701	8.10967	0.15	53.6236
																																			2.571	5.07768	1.709	8.25003	0.164	53.7222
																																			2.579	5.30693	1.713	8.35206	0.172	53.8825
																																			2.584	5.413	1.716	8.60565	0.18	53.9853
																																			2.588	5.52249	1.72	8.6717	0.189	54.0695
																																			2.6	5.61487	1.725	8.70709	0.189	54.4804
																																			2.622	5.69357	1.727	8.77373	0.2	54.6489
																																			2.65	5.75516	1.729	9.14527	0.2	54.8339
																																			2.7	5.77227	1.73	9.46433	0.201	55.0044
																																			2.7	5.79622	1.734	9.6442	0.208	55.138
																																			2.7	5.82359	1.736	9.65777	0.209	55.3147
																																			2.7	5.85781	1.741	9.69492	0.212	55.4873
																																			2.7	5.89545	1.747	9.72854	0.225	55.5448
																																			2.7	5.94677	1.747	9.84236	0.229	55.8448
																																			2.7	5.9981	1.75	9.89544	0.233	56.1222
																																			2.7	6.05284	1.75	9.94852	0.233	56.453
																																			2.7	6.15891	1.751	10.0741	0.235	56.5332
																																			2.724	6.28551	1.755	10.1431	0.244	56.8989
																																			2.728	6.39501	1.76	10.198	0.247	57.0736
																																			2.735	6.48397	1.761	10.4339	0.27	57.3284
																																			2.747	6.54898	1.762	10.7624	0.303	57.5667
																																			2.747	6.61399	1.766	10.8939	0.31	57.8852
																																			2.753	6.67216	1.767	10.9334	0.364	58.0455
																																			2.76	6.72348	1.769	11.0602	0.375	58.1441
																																			2.761	6.87403	1.776	11.2182	0.383	58.2571
																																			2.764	7.01774	1.777	11.2961	0.386	58.3291
																																			2.767	7.29489	1.78	11.3828	0.392	58.5407
																																			2.772	7.55151	1.783	11.7561	0.415	58.7421
																																			2.8	7.5823	1.784	11.8664	0.42	58.8325
																																			2.8	7.73628	1.784	12.1907	0.424	58.9311
																																			2.804	7.82524	1.787	12.294	0.45	59.0482
																																			2.804	7.9142	1.791	12.4927	0.467	59.1674
																																			2.806	7.97237	1.795	12.7581	0.486	59.6153
																																			2.806	8.14687	1.798	13.1668	0.488	59.7756
																																			2.812	8.17425	1.8	13.1904	0.5	59.8681
																																			2.812	8.22899	1.8	13.2246	0.5	60.0982
																																			2.82	8.28031	1.8	13.2953	0.514	60.1557
																																			2.834	8.44113	1.8	13.4546	0.527	60.2955
																																			2.837	8.643	1.8	13.6374	0.551	60.5544
																																			2.839	8.68748	1.8	13.9913	0.554	60.6921
																																			2.85	8.7696	1.801	14.5792	0.559	60.8421
																																			2.859	8.88594	1.808	14.6895	0.576	61.0845
																																			2.859	9.00227	1.809	14.8098	0.58	61.2386
																																			2.864	9.03991	1.821	14.8942	0.586	61.3989
																																			2.864	9.11519	1.822	15.2203	0.59	61.5386
																																			2.865	9.48815	1.824	15.4078	0.59	61.6886
																																			2.874	9.59422	1.825	15.6202	0.614	61.7831
																																			2.876	9.8748	1.827	15.7812	0.639	61.8674
																																			2.88	9.90901	1.828	15.8755	0.64	62.1366
																																			2.88	10.0801	1.836	15.9492	0.657	62.2352
																																			2.887	10.1622	1.839	16.0171	0.67	62.4756
																																			2.895	10.2888	1.841	16.0389	0.675	62.6441
																																			2.9	10.3196	1.842	16.2306	0.697	62.8866
																																			2.905	10.3949	1.842	16.5862	0.715	63.0201
																																			2.908	10.5283	1.845	16.7041	0.727	63.1475
																																			2.913	10.7165	1.849	16.7944	0.747	63.2749
																																			2.914	10.7884	1.85	16.8474	0.748	63.4742
																																			2.915	11.0895	1.85	17.0757	0.753	63.6098
																																			2.921	11.2708	1.851	17.1447	0.775	63.7619
																																			2.925	11.3119	1.851	17.3198	0.785	64.0742
																																			2.925	11.3803	1.852	17.3623	0.805	64.3352
																																			2.925	11.4898	1.859	17.5345	0.825	64.4585
																																			2.935	11.5685	1.862	17.7055	0.829	64.6516
																																			2.937	11.6985	1.864	17.7468	0.842	64.7379
																																			2.945	11.7738	1.864	18.0104	0.844	64.816
																																			2.951	11.9825	1.866	18.0771	0.848	65.0215
																																			2.953	12.2015	1.872	18.1201	0.861	65.1016
																																			2.965	12.2597	1.873	18.1508	0.869	65.1715
																																			2.971	12.5779	1.875	18.2392	0.869	65.2701
																																			2.979	12.6771	1.88	18.3943	0.871	65.4345
																																			2.981	12.7866	1.883	18.4692	0.9	65.5167
																																			2.984	12.8516	1.884	18.5636	0.9	65.6297
																																			2.988	12.9372	1.887	18.9098	0.9	65.8865
																																			2.995	13.1356	1.89	19.0277	0.918	66.0304
																																			3	13.1561	1.897	19.1003	0.943	66.1208
																																			3.01	13.2554	1.898	19.5603	0.945	66.2276
																																			3.012	13.423	1.899	19.6499	0.945	66.6345
																																			3.023	13.5565	1.9	19.69	0.963	66.8297
																																			3.027	13.6317	1.903	19.7419	0.97	67.0146
																																			3.028	13.8849	1.906	19.7755	0.993	67.3126
																																			3.035	14.0594	1.906	19.8257	1	67.4954
																																			3.035	14.3263	1.909	19.9855	1	67.7728
																																			3.038	14.3537	1.913	20.0091	1.012	67.855
																																			3.038	14.4084	1.913	20.0327	1.016	68.1735
																																			3.046	14.6753	1.913	20.0563	1.02	68.2639
																																			3.05	14.7369	1.914	20.2114	1.029	68.3358
																																			3.052	14.8156	1.916	20.2721	1.029	68.5269
																																			3.06	14.8327	1.916	20.3942	1.038	68.605
																																			3.06	14.9696	1.92	20.5269	1.045	68.8454
																																			3.079	15.0346	1.921	20.5522	1.049	69.0406
																																			3.082	15.1475	1.922	20.9651	1.063	69.281
																																			3.086	15.1715	1.923	21.303	1.064	69.3427
																																			3.086	15.2194	1.923	21.6686	1.064	69.5317
																																			3.086	15.2673	1.926	21.7954	1.068	69.7886
																																			3.094	15.5718	1.927	21.9653	1.075	69.881
																																			3.095	15.7121	1.929	22.0343	1.093	69.9303
																																			3.098	15.8592	1.929	22.4748	1.1	70.1153
																																			3.1	15.89	1.93	22.6075	1.131	70.1933
																																			3.1	16.0132	1.934	22.6441	1.135	70.2571
																																			3.105	16.15	1.936	22.7414	1.167	70.3208
																																			3.105	16.3553	1.936	22.8387	1.181	70.3927
																																			3.109	16.4306	1.939	23.3795	1.213	70.4605
																																			3.111	16.6701	1.941	23.4267	1.223	70.6187
																																			3.112	16.7522	1.941	23.8849	1.23	70.7872
																																			3.12	16.9575	1.944	23.9339	1.243	70.8591
																																			3.125	17.1457	1.945	24.0501	1.249	71.1098
																																			3.125	17.3339	1.95	24.0678	1.25	71.1612
																																			3.126	17.3989	1.95	24.0854	1.251	71.3933
																																			3.132	17.4845	1.95	24.3331	1.257	71.5105
																																			3.133	17.5769	1.951	24.5496	1.285	71.831
																																			3.133	17.6692	1.951	24.9429	1.306	71.9913
																																			3.139	17.8095	1.954	24.9801	1.316	72.279
																																			3.141	17.984	1.957	25.0025	1.322	72.3611
																																			3.15	18.0045	1.958	25.1423	1.326	72.4269
																																			3.15	18.0251	1.96	25.2001	1.336	72.5872
																																			3.15	18.0456	1.964	25.2219	1.35	72.6406
																																			3.15	18.073	1.964	25.2543	1.35	72.7228
																																			3.15	18.1072	1.964	25.3681	1.35	73.0002
																																			3.15	18.1414	1.965	25.61	1.359	73.181
																																			3.15	18.1962	1.969	25.6335	1.377	73.4543
																																			3.15	18.333	1.969	25.6807	1.378	73.5632
																																			3.15	18.5315	1.97	25.7533	1.391	73.6392
																																			3.16	18.6854	1.973	25.7786	1.397	73.7152
																																			3.161	18.8257	1.973	25.8299	1.399	73.9721
																																			3.166	18.9249	1.977	25.8995	1.41	74.2639
																																			3.168	19.1816	1.977	25.9968	1.414	74.3358
																																			3.17	19.339	1.977	26.1472	1.414	74.4406
																																			3.177	19.3971	1.977	26.4262	1.427	74.6502
																																			3.177	19.4553	1.98	26.8054	1.432	74.7159
																																			3.177	19.5716	1.982	26.9127	1.445	75.0057
																																			3.177	19.688	1.983	27.3031	1.465	75.2789
																																			3.18	19.7393	1.984	27.4977	1.477	75.4022
																																			3.18	19.842	1.985	27.6316	1.487	75.5008
																																			3.182	19.9378	1.985	27.897	1.519	75.5728
																																			3.184	20.0524	1.986	27.9825	1.523	75.6406
																																			3.185	20.1413	1.986	28.1535	1.526	75.7988
																																			3.185	20.2748	1.986	28.3582	1.539	75.9673
																																			3.189	20.4322	1.988	28.6784	1.543	76.033
																																			3.196	20.5314	1.99	28.8689	1.543	76.2837
																																			3.196	20.6306	1.994	28.9556	1.556	76.4214
																																			3.196	20.7299	1.994	29.0423	1.562	76.6433
																																			3.2	20.7607	1.994	29.4256	1.57	77.1262
																																			3.2	20.7915	1.996	29.4711	1.575	77.2577
																																			3.2	20.853	1.998	30.0531	1.597	77.4159
																																			3.206	20.9078	1.999	30.1286	1.609	77.5248
																																			3.206	20.9625	1.999	30.3368	1.611	77.6255
																																			3.214	21.0104	2	30.3634	1.612	77.7262
																																			3.218	21.1473	2.002	30.4223	1.614	78.018
																																			3.221	21.2773	2.006	30.6977	1.62	78.281
																																			3.227	21.4176	2.017	30.857	1.625	78.4043
																																			3.228	21.5168	2.017	31.3465	1.639	78.7721
																																			3.232	21.5921	2.019	31.5529	1.643	78.8358
																																			3.24	21.6434	2.025	31.5765	1.658	78.9036
																																			3.24	21.6948	2.025	31.6	1.662	78.9693
																																			3.246	21.7906	2.025	31.6236	1.669	79.2673
																																			3.248	21.8693	2.025	31.6708	1.682	79.3967
																																			3.249	22.0096	2.025	31.7339	1.685	79.6453
																																			3.25	22.0711	2.025	31.8283	1.688	79.8097
																																			3.254	22.2046	2.025	31.9286	1.69	79.9494
																																			3.256	22.4373	2.025	32.1013	1.703	80.1077
																																			3.257	22.5091	2.032	32.1987	1.709	80.2289
																																			3.263	22.5365	2.034	32.4275	1.71	80.3029
																																			3.263	22.5912	2.035	32.5572	1.731	80.4364
																																			3.265	22.7657	2.036	32.6191	1.736	80.6522
																																			3.266	22.8855	2.036	32.8668	1.756	80.8289
																																			3.267	22.9779	2.039	33.0337	1.762	80.9111
																																			3.268	23.0429	2.043	33.252	1.765	81.1022
																																			3.271	23.2208	2.044	33.3316	1.768	81.1988
																																			3.278	23.551	2.046	33.4289	1.847	81.2768
																																			3.28	23.705	2.051	33.6335	1.85	81.4967
																																			3.282	23.7631	2.053	33.7178	1.854	81.7268
																																			3.282	23.9376	2.054	34.0346	1.869	81.9035
																																			3.282	24.3345	2.056	34.2038	1.878	82.0022
																																			3.287	24.5706	2.057	34.2244	1.883	82.0782
																																			3.291	24.7999	2.059	34.2439	1.886	82.1851
																																			3.294	24.9607	2.059	34.3224	1.89	82.222
																																			3.3	24.9812	2.061	34.3784	1.89	82.4789
																																			3.3	25.0018	2.062	34.4491	1.892	82.5487
																																			3.3	25.0326	2.064	34.6037	1.897	82.7707
																																			3.3	25.0633	2.07	34.6626	1.909	82.8837
																																			3.3	25.1044	2.07	34.7511	1.916	83.0172
																																			3.3	25.1763	2.07	34.8691	1.92	83.122
																																			3.3	25.2584	2.074	35.1403	1.927	83.27
																																			3.3	25.3508	2.077	35.1657	1.933	83.3809
																																			3.3	25.4534	2.077	35.204	1.95	83.457
																																			3.3	25.6587	2.079	35.3279	1.96	83.7138
																																			3.305	25.8674	2.079	35.5502	1.961	83.8268
																																			3.308	26.0043	2.08	35.5868	1.961	83.9522
																																			3.308	26.1411	2.082	35.7655	1.962	84.4412
																																			3.312	26.2267	2.083	35.8451	1.973	84.5296
																																			3.314	26.302	2.083	35.9996	1.998	84.6734
																																			3.319	26.3567	2.085	36.0603	2	84.7412
																																			3.323	26.4012	2.086	36.1252	2.011	85.07
																																			3.323	26.5791	2.087	36.3287	2.025	85.1357
																																			3.326	26.6578	2.088	36.5192	2.046	85.2097
																																			3.326	26.8152	2.089	36.5504	2.046	85.2857
																																			3.328	26.9623	2.09	36.7332	2.046	85.3617
																																			3.328	27.1095	2.091	37.1125	2.053	85.4871
																																			3.33	27.1779	2.092	37.1909	2.062	85.6268
																																			3.332	27.3387	2.092	37.3088	2.072	85.898
																																			3.335	27.3969	2.092	37.4663	2.081	85.9802
																																			3.335	27.455	2.094	37.5624	2.1	86.1816
																																			3.343	27.479	2.094	37.7553	2.115	86.2556
																																			3.343	27.5509	2.095	37.7836	2.119	86.3624
																																			3.35	27.6124	2.098	37.9086	2.123	86.5515
																																			3.35	27.674	2.098	38.164	2.137	86.5843
																																			3.351	27.8348	2.1	38.1994	2.137	86.7446
																																			3.355	27.8725	2.1	38.2701	2.141	86.8453
																																			3.355	27.9101	2.1	38.3851	2.157	87.0939
																																			3.355	27.9854	2.102	38.4541	2.16	87.2152
																																			3.355	28.136	2.103	38.6588	2.168	87.322
																																			3.356	28.3378	2.103	38.8811	2.18	87.4104
																																			3.356	28.615	2.108	39.0563	2.188	87.5604
																																			3.365	28.6937	2.108	39.2491	2.19	87.6939
																																			3.365	28.7724	2.109	39.3122	2.193	87.8193
																																			3.365	29.0085	2.109	39.5051	2.205	88.0247
																																			3.368	29.1282	2.11	39.5853	2.212	88.561
																																			3.369	29.2617	2.112	39.7298	2.239	89.1693
																																			3.375	29.289	2.114	39.8566	2.244	89.4508
																																			3.375	29.3301	2.114	40.0647	2.25	89.4939
																																			3.375	29.3985	2.117	40.2375	2.255	89.8412
																																			3.382	29.5114	2.118	40.2877	2.262	90.0631
																																			3.383	29.6107	2.118	40.4015	2.279	90.7001
																																			3.385	29.8399	2.118	40.5224	2.295	90.9117
																																			3.386	29.9118	2.119	40.5684	2.298	91.0124
																																			3.388	30.0863	2.119	40.7377	2.32	91.2425
																																			3.39	30.1889	2.121	40.7654	2.331	91.4747
																																			3.39	30.3942	2.121	40.8067	2.348	91.5549
																																			3.392	30.4387	2.121	40.9305	2.35	91.6432
																																			3.395	30.6337	2.122	41.1558	2.363	91.822
																																			3.397	30.7398	2.122	41.5869	2.363	92.3583
																																			3.4	30.8938	2.124	41.6535	2.386	92.5781
																																			3.403	31.0033	2.124	41.7408	2.391	92.8555
																																			3.41	31.0683	2.129	41.952	2.403	93.4453
																																			3.412	31.2154	2.132	41.9803	2.43	93.8562
																																			3.413	31.3967	2.132	42.0174	2.437	94.1233
																																			3.416	31.5473	2.132	42.1784	2.438	94.6309
																																			3.42	31.5644	2.133	42.2769	2.47	95.3562
																																			3.42	31.6499	2.134	42.3288	2.485	95.5494
																																			3.42	31.7697	2.135	42.7281	2.487	95.9192
																																			3.42	31.8895	2.137	42.7517	2.498	96.1925
																																			3.425	32.2248	2.137	42.846	2.5	96.2233
																																			3.427	32.3137	2.138	43.0684	2.5	96.2911
																																			3.427	32.4027	2.14	43.2246	2.5	96.3589
																																			3.429	32.5464	2.143	43.2866	2.511	96.4514
																																			3.43	32.673	2.144	43.3868	2.52	96.6569
																																			3.431	32.7278	2.144	43.9689	2.523	96.9117
																																			3.433	32.8749	2.146	44.1724	2.563	97.113
																																			3.435	33.0425	2.148	44.2154	2.596	97.2199
																																			3.436	33.0802	2.148	44.3882	2.596	97.487
																																			3.436	33.1931	2.149	44.4843	2.621	97.8363
																																			3.44	33.4429	2.15	44.5374	2.622	97.898
																																			3.447	33.6037	2.151	44.6801	2.655	97.9452
																																			3.45	33.6242	2.152	44.8423	2.667	98.0665
																																			3.45	33.6858	2.154	45.0075	2.7	98.1795
																																			3.45	33.7679	2.154	45.3525	2.712	98.3439
																																			3.458	33.8329	2.155	45.6786	2.714	98.726
																																			3.458	33.898	2.156	45.8054	2.79	98.8452
																																			3.462	33.9869	2.156	45.9469	2.795	98.911
																																			3.464	34.0998	2.159	46.3438	2.845	98.9644
																																			3.465	34.1683	2.159	46.7508	2.9	99.0178
																																			3.465	34.2367	2.16	46.7702	2.912	99.1
																																			3.472	34.2606	2.16	46.8192	2.925	99.1843
																																			3.472	34.3085	2.16	46.8781	2.94	99.2747
																																			3.476	34.4078	2.16	46.9371	2.957	99.3219
																																			3.479	34.5857	2.16	47.0156	3	99.4103
																																			3.479	34.7636	2.16	47.114	3	99.5048
																																			3.48	34.815	2.166	47.2084	3.018	99.6075
																																			3.483	34.8937	2.167	47.3576	3.06	99.6589
																																			3.483	35.051	2.168	47.462	3.115	99.8048
																																			3.488	35.1332	2.172	47.8235	3.388	99.8438
																																			3.492	35.2187	2.173	47.9043	3.4	99.887
																																			3.494	35.2769	2.179	48.2918	3.438	99.9548
																																			3.498	35.4274	2.181	48.3048	3.837	100
																																			3.498	35.6088	2.181	48.3914
																																			3.5	35.6396	2.182	48.4888
																																			3.5	35.6704	2.182	48.6321
																																			3.5	35.7319	2.182	48.8013
																																			3.5	35.9167	2.182	48.996
																																			3.503	36.0125	2.186	49.0372
																																			3.503	36.1391	2.186	49.2436
																																			3.503	36.2657	2.187	49.4117
																																			3.505	36.3307	2.191	49.4459
																																			3.51	36.365	2.193	49.5273
																																			3.513	36.471	2.194	49.5432
																																			3.522	36.5497	2.194	49.5592
																																			3.524	36.8337	2.194	49.6535
																																			3.528	36.9192	2.196	49.7272
																																			3.531	36.9637	2.196	50.317
																																			3.531	37.0082	2.197	50.3748
																																			3.531	37.0972	2.197	50.7068
																																			3.531	37.2306	2.199	50.741
																																			3.538	37.3299	2.2	50.7676
																																			3.541	37.4872	2.2	50.7941
																																			3.541	37.7473	2.2	50.8472
																																			3.542	37.8533	2.2	50.9003
																																			3.542	37.9594	2.201	50.9457
																																			3.542	38.0655	2.203	51.1167
																																			3.547	38.1237	2.209	51.1491
																																			3.547	38.24	2.209	51.1922
																																			3.55	38.3016	2.211	51.2435
																																			3.55	38.3632	2.211	51.4499
																																			3.557	38.435	2.214	51.4747
																																			3.559	38.5103	2.215	51.5513
																																			3.567	38.6985	2.215	51.743
																																			3.567	38.9825	2.216	51.9789
																																			3.572	39.092	2.218	52.0066
																																			3.572	39.3109	2.218	52.1747
																																			3.572	39.5334	2.219	52.4419
																																			3.576	39.66	2.223	52.6365
																																			3.576	39.7866	2.224	52.6701
																																			3.576	39.9166	2.224	52.7202
																																			3.58	40.074	2.226	52.781
																																			3.582	40.2451	2.232	52.9284
																																			3.582	40.4196	2.236	53.0257
																																			3.583	40.772	2.236	53.2203
																																			3.59	41.0731	2.237	53.3542
																																			3.6	41.0868	2.238	53.4633
																																			3.6	41.1073	2.238	53.5783
																																			3.6	41.1278	2.239	53.7712
																																			3.6	41.1484	2.24	53.8932
																																			3.6	41.1826	2.24	54.2972
																																			3.6	41.2236	2.242	54.4712
																																			3.6	41.2647	2.242	54.6971
																																			3.6	41.316	2.243	54.7926
																																			3.6	41.3674	2.243	54.9725
																																			3.6	41.4255	2.244	55.0663
																																			3.6	41.4837	2.246	55.1771
																																			3.6	41.5761	2.246	55.5221
																																			3.6	41.6856	2.25	55.5339
																																			3.6	41.8019	2.25	55.5575
																																			3.6	41.973	2.25	55.587
																																			3.6	42.1612	2.25	55.6165
																																			3.6	42.3562	2.25	55.6489
																																			3.617	42.4469	2.25	55.6843
																																			3.626	42.5666	2.25	55.7256
																																			3.631	42.6658	2.25	55.7846
																																			3.636	42.7514	2.25	55.8494
																																			3.638	42.8335	2.25	55.9143
																																			3.639	42.9122	2.25	55.9792
																																			3.646	43.2441	2.25	56.0559
																																			3.648	43.5623	2.25	56.1502
																																			3.649	43.6889	2.25	56.2446
																																			3.65	43.7505	2.25	56.4333
																																			3.651	43.8702	2.25	56.6987
																																			3.653	43.9284	2.255	56.8296
																																			3.656	44.0927	2.256	56.9033
																																			3.659	44.6675	2.259	56.9995
																																			3.662	44.7667	2.26	57.138
																																			3.664	44.8146	2.265	57.1687
																																			3.668	44.996	2.266	57.197
																																			3.669	45.0404	2.266	57.2401
																																			3.669	45.2184	2.266	57.3687
																																			3.672	45.3039	2.267	57.6264
																																			3.673	45.4305	2.27	57.6694
																																			3.675	45.4716	2.27	57.7803
																																			3.675	45.5948	2.274	57.8175
																																			3.679	45.7898	2.275	57.8528
																																			3.68	45.9438	2.275	57.9307
																																			3.69	46.1491	2.277	58.0309
																																			3.695	46.2141	2.278	58.0416
																																			3.697	46.4365	2.278	58.1359
																																			3.7	46.4981	2.279	58.5588
																																			3.7	46.5597	2.281	58.5871
																																			3.7	46.7136	2.283	58.9368
																																			3.702	46.8642	2.285	58.9751
																																			3.703	47.0729	2.286	59.0742
																																			3.704	47.1619	2.286	59.2216
																																			3.705	47.3672	2.289	59.3248
																																			3.708	47.4527	2.293	59.5006
																																			3.708	47.6238	2.293	59.9311
																																			3.709	47.7367	2.295	59.9506
																																			3.71	47.9044	2.295	60.2189
																																			3.712	47.9865	2.298	60.3015
																																			3.712	48.0686	2.298	60.3941
																																			3.712	48.2055	2.3	60.4076
																																			3.715	48.4997	2.3	60.4342
																																			3.717	48.5784	2.302	60.6211
																																			3.718	48.7085	2.303	60.7715
																																			3.72	48.7598	2.303	60.972
																																			3.729	48.7837	2.304	61.0859
																																			3.729	48.8556	2.305	61.2067
																																			3.733	48.948	2.306	61.2539
																																			3.733	49.2491	2.306	61.3483
																																			3.75	49.2696	2.308	61.5164
																																			3.75	49.3107	2.309	61.55
																																			3.75	49.3517	2.309	61.6178
																																			3.75	49.4133	2.311	61.7269
																																			3.75	49.4749	2.311	61.9728
																																			3.75	49.5776	2.312	62.0483
																																			3.754	49.6973	2.313	62.1327
																																			3.755	49.7965	2.313	62.3862
																																			3.756	50.2105	2.314	62.3998
																																			3.762	50.3816	2.314	62.4275
																																			3.764	50.4569	2.314	62.4824
																																			3.764	50.6075	2.314	62.6853
																																			3.767	50.6998	2.314	63.0155
																																			3.769	50.7546	2.316	63.0822
																																			3.769	50.8093	2.316	63.255
																																			3.774	51.0044	2.317	63.3139
																																			3.78	51.0557	2.317	63.5634
																																			3.78	51.1412	2.317	63.8819
																																			3.78	51.2439	2.318	63.9862
																																			3.785	51.3602	2.319	64.0629
																																			3.786	51.4594	2.319	64.3206
																																			3.79	51.5244	2.321	64.3483
																																			3.79	51.7195	2.325	64.3837
																																			3.792	51.8803	2.325	64.4545
																																			3.793	51.9761	2.325	64.5253
																																			3.796	52.0548	2.327	64.7388
																																			3.8	52.1472	2.328	64.796
																																			3.8	52.2704	2.329	64.8744
																																			3.8	52.4243	2.331	65
																																			3.803	52.5612	2.334	65.0578
																																			3.803	52.8041	2.334	65.2937
																																			3.805	52.8794	2.336	65.381
																																			3.806	52.9992	2.337	65.4801
																																			3.806	53.1634	2.337	65.6376
																																			3.808	53.2524	2.34	65.6818
																																			3.814	53.3961	2.34	65.726
																																			3.814	53.5398	2.34	65.785
																																			3.815	53.6972	2.35	65.8381
																																			3.818	53.923	2.351	66.005
																																			3.825	53.9367	2.351	66.1801
																																			3.825	53.9641	2.352	66.2792
																																			3.825	54.0188	2.352	66.409
																																			3.828	54.3028	2.354	66.4856
																																			3.832	54.4089	2.354	66.7999
																																			3.835	54.4875	2.357	66.9238
																																			3.835	54.71	2.36	67.0919
																																			3.838	54.8263	2.361	67.1585
																																			3.84	54.8776	2.362	67.1703
																																			3.84	54.9803	2.362	67.2175
																																			3.845	55.0179	2.362	67.2723
																																			3.845	55.0932	2.362	67.3667
																																			3.845	55.1685	2.366	67.4581
																																			3.845	55.2814	2.367	67.5419
																																			3.848	55.6543	2.368	67.5979
																																			3.862	55.8425	2.37	67.6421
																																			3.865	55.9007	2.373	67.658
																																			3.868	56.0957	2.373	67.7229
																																			3.87	56.1299	2.375	67.7583
																																			3.87	56.301	2.377	67.8485
																																			3.87	56.5405	2.378	68.3221
																																			3.873	56.6534	2.379	68.3634
																																			3.877	56.7869	2.379	68.4459
																																			3.879	56.9853	2.379	68.5285
																																			3.88	57.1393	2.381	68.6199
																																			3.881	57.2488	2.382	68.6535
																																			3.886	57.3241	2.382	68.7037
																																			3.892	57.4507	2.382	68.8287
																																			3.893	57.5978	2.385	68.8877
																																			3.9	57.6183	2.386	68.972
																																			3.9	57.6491	2.386	69.0563
																																			3.9	57.6902	2.388	69.2097
																																			3.9	57.7415	2.39	69.2822
																																			3.9	57.8339	2.391	69.3164
																																			3.9	57.9571	2.392	69.4285
																																			3.911	58.0461	2.392	69.8159
																																			3.914	58.2616	2.394	69.9545
																																			3.918	58.3198	2.394	70.102
																																			3.92	58.5798	2.4	70.1639
																																			3.922	58.8091	2.4	70.27
																																			3.924	58.8946	2.402	70.4393
																																			3.924	58.9802	2.403	70.6988
																																			3.927	59.0178	2.404	70.8238
																																			3.927	59.1307	2.405	70.9093
																																			3.931	59.2607	2.409	71.2425
																																			3.931	59.3907	2.41	71.334
																																			3.931	59.5584	2.411	71.4578
																																			3.933	59.6508	2.412	71.6052
																																			3.938	59.7603	2.414	71.6377
																																			3.938	59.8698	2.416	71.6748
																																			3.938	60.0614	2.416	71.7309
																																			3.941	60.1606	2.416	71.8989
																																			3.943	60.2325	2.417	72.0682
																																			3.943	60.3762	2.419	72.1626
																																			3.946	60.4207	2.423	72.2009
																																			3.946	60.5096	2.425	72.3324
																																			3.948	60.6157	2.428	72.4445
																																			3.949	60.7833	2.428	72.6638
																																			3.95	60.9065	2.43	72.6833
																																			3.954	61.1153	2.433	72.7676
																																			3.955	61.2282	2.434	72.8573
																																			3.955	61.3411	2.437	72.9281
																																			3.958	61.6422	2.437	73.049
																																			3.96	61.6764	2.439	73.161
																																			3.96	61.7961	2.439	73.4765
																																			3.96	61.9501	2.44	73.5278
																																			3.96	62.1383	2.441	73.5998
																																			3.965	62.2649	2.443	73.7443
																																			3.968	62.3402	2.445	73.8487
																																			3.971	62.5147	2.445	74.0462
																																			3.971	62.7302	2.447	74.0775
																																			3.975	62.7713	2.447	74.1087
																																			3.978	63.0074	2.447	74.1872
																																			3.981	63.0964	2.447	74.2815
																																			3.981	63.1853	2.45	74.4938
																																			3.986	63.2572	2.451	74.6431
																																			3.99	63.3598	2.453	74.8259
																																			3.996	63.4454	2.453	75.1048
																																			4	63.895	2.453	75.5908
																																			4.005	63.9634	2.455	75.6073
																																			4.006	64.244	2.455	75.6238
																																			4.008	64.463	2.455	75.6562
																																			4.008	64.9009	2.457	75.7494
																																			4.011	65.2157	2.459	75.8373
																																			4.012	65.3355	2.46	75.8591
																																			4.013	65.4997	2.46	76.0419
																																			4.013	65.6639	2.462	76.0921
																																			4.016	65.7084	2.462	76.1587
																																			4.016	65.8419	2.464	76.3162
																																			4.02	65.9445	2.468	76.499
																																			4.02	66.1498	2.468	76.6818
																																			4.023	66.208	2.469	76.785
																																			4.023	66.2662	2.469	76.9572
																																			4.023	66.4407	2.472	77.0917
																																			4.025	66.5638	2.475	77.1153
																																			4.033	66.7418	2.475	77.1389
																																			4.05	66.7897	2.475	77.2922
																																			4.05	66.8444	2.475	77.6579
																																			4.05	66.9265	2.477	78.0866
																																			4.05	67.0155	2.48	78.135
																																			4.05	67.1181	2.48	78.4263
																																			4.059	67.2995	2.481	78.5838
																																			4.065	67.4056	2.482	78.6445
																																			4.065	67.6177	2.483	78.6994
																																			4.07	67.6964	2.483	78.9311
																																			4.071	67.7682	2.488	78.9813
																																			4.071	67.912	2.492	79.0196
																																			4.076	68.0283	2.492	79.0579
																																			4.077	68.1959	2.492	79.1346
																																			4.082	68.2917	2.492	79.2113
																																			4.085	68.3362	2.494	79.3528
																																			4.085	68.5586	2.495	79.3852
																																			4.091	68.6715	2.498	79.4637
																																			4.095	68.8084	2.499	79.5563
																																			4.1	68.87	2.5	79.5828
																																			4.103	68.9863	2.5	79.6094
																																			4.104	69.0719	2.501	80.0334
																																			4.106	69.1266	2.505	80.0876
																																			4.106	69.1814	2.507	80.1154
																																			4.106	69.2361	2.507	80.2186
																																			4.106	69.3456	2.511	80.2746
																																			4.111	69.4962	2.511	80.3306
																																			4.114	69.5441	2.515	80.4309
																																			4.117	69.7288	2.516	80.6768
																																			4.119	69.8178	2.52	80.7063
																																			4.125	69.8589	2.52	80.7358
																																			4.133	70.0265	2.52	80.9569
																																			4.133	70.3037	2.522	81.0914
																																			4.134	70.4132	2.523	81.3468
																																			4.134	70.5226	2.526	81.3922
																																			4.14	70.5397	2.526	81.4529
																																			4.14	70.574	2.528	81.5608
																																			4.14	70.6253	2.529	81.6228
																																			4.14	70.7108	2.531	81.6387
																																			4.14	70.8135	2.531	81.6623
																																			4.151	70.9196	2.533	81.7419
																																			4.156	71.0359	2.535	81.9029
																																			4.161	71.2446	2.538	81.963
																																			4.163	71.2994	2.541	81.9967
																																			4.163	71.4088	2.543	82.0556
																																			4.168	71.4739	2.543	82.1235
																																			4.17	71.5765	2.543	82.2249
																																			4.173	71.6141	2.55	82.2426
																																			4.181	71.7202	2.55	82.278
																																			4.188	71.8092	2.55	82.3134
																																			4.191	71.9187	2.55	82.3664
																																			4.2	71.9392	2.55	82.4195
																																			4.2	71.97	2.551	82.5799
																																			4.2	72.0008	2.553	82.7787
																																			4.2	72.0521	2.554	82.8512
																																			4.2	72.124	2.555	82.9338
																																			4.2	72.1958	2.556	83.2847
																																			4.206	72.3532	2.56	83.3513
																																			4.206	72.5106	2.56	83.5224
																																			4.21	72.6167	2.562	83.5607
																																			4.22	72.7707	2.562	83.612
																																			4.223	72.8151	2.565	83.7105
																																			4.223	72.8596	2.566	83.7565
																																			4.223	72.9486	2.567	83.8361
																																			4.223	73.082	2.567	83.9558
																																			4.23	73.1162	2.568	84.0561
																																			4.23	73.3216	2.571	84.0767
																																			4.23	73.6295	2.571	84.128
																																			4.235	73.6877	2.571	84.1899
																																			4.243	73.7116	2.571	84.2725
																																			4.243	73.7595	2.571	84.3651
																																			4.243	73.8314	2.571	84.6541
																																			4.243	73.9272	2.58	84.6983
																																			4.25	73.9887	2.585	84.7797
																																			4.252	74.088	2.588	84.8033
																																			4.252	74.1872	2.588	84.8269
																																			4.255	74.3001	2.588	84.8741
																																			4.262	74.4165	2.59	84.995
																																			4.267	74.5088	2.593	85.1188
																																			4.269	74.6286	2.594	85.1442
																																			4.275	74.656	2.595	85.2073
																																			4.275	74.697	2.596	85.2586
																																			4.275	74.7381	2.598	85.363
																																			4.275	74.8065	2.602	85.593
																																			4.28	74.9605	2.603	85.6472
																																			4.286	75.0323	2.604	85.7021
																																			4.286	75.2342	2.612	85.8071
																																			4.294	75.354	2.612	85.9279
																																			4.294	75.5935	2.613	85.9586
																																			4.297	75.6996	2.618	86.0235
																																			4.3	75.7304	2.628	86.0972
																																			4.3	75.7612	2.63	86.2859
																																			4.307	75.8091	2.632	86.6221
																																			4.307	75.9528	2.633	86.7271
																																			4.31	76.1307	2.636	86.7683
																																			4.32	76.1478	2.639	86.8114
																																			4.32	76.182	2.642	86.9942
																																			4.32	76.2333	2.646	87.1906
																																			4.32	76.2847	2.647	87.2407
																																			4.32	76.3702	2.648	87.4943
																																			4.32	76.5242	2.651	87.6164
																																			4.326	76.6303	2.653	87.6724
																																			4.331	76.904	2.655	87.7904
																																			4.346	77.0238	2.655	87.9673
																																			4.35	77.0648	2.657	87.9986
																																			4.356	77.1504	2.661	88.0676
																																			4.356	77.5781	2.661	88.205
																																			4.358	77.6431	2.662	88.2757
																																			4.358	77.7731	2.666	88.4332
																																			4.362	77.9065	2.68	88.4786
																																			4.365	77.975	2.68	88.5447
																																			4.365	78.0434	2.689	88.6266
																																			4.368	78.1597	2.691	88.9764
																																			4.371	78.1837	2.7	88.984
																																			4.371	78.2316	2.7	89.0017
																																			4.373	78.4745	2.7	89.0224
																																			4.378	78.6011	2.7	89.0477
																																			4.38	78.7551	2.7	89.076
																																			4.38	78.9604	2.7	89.1085
																																			4.383	79.1178	2.7	89.1498
																																			4.384	79.2238	2.7	89.1999
																																			4.386	79.4394	2.7	89.2589
																																			4.388	79.4942	2.7	89.3326
																																			4.388	79.5489	2.7	89.4122
																																			4.388	79.6037	2.7	89.5183
																																			4.39	79.7439	2.7	89.6363
																																			4.391	79.8568	2.7	89.8174
																																			4.391	79.9698	2.705	89.9099
																																			4.394	80.0279	2.713	90.4979
																																			4.4	80.0895	2.715	90.6689
																																			4.4	80.1511	2.715	90.8518
																																			4.4	80.2435	2.717	90.9113
																																			4.403	80.3701	2.722	90.9514
																																			4.41	80.4043	2.722	91.0723
																																			4.414	80.548	2.726	91.323
																																			4.418	80.5857	2.731	91.3654
																																			4.425	80.6678	2.734	91.4439
																																			4.431	80.7567	2.734	91.5223
																																			4.436	80.8046	2.735	91.599
																																			4.436	80.8525	2.742	91.7258
																																			4.438	80.9518	2.745	91.8437
																																			4.438	81.051	2.752	91.8691
																																			4.442	81.1571	2.753	91.9192
																																			4.444	81.2118	2.754	91.9682
																																			4.444	81.5437	2.763	92.0313
																																			4.445	81.6566	2.764	92.0726
																																			4.447	81.7148	2.765	92.276
																																			4.447	81.8311	2.767	92.3161
																																			4.455	81.8996	2.771	92.3722
																																			4.461	81.9783	2.774	92.5508
																																			4.473	82.0912	2.775	92.7278
																																			4.5	82.1083	2.776	92.8504
																																			4.5	82.1322	2.777	92.9536
																																			4.5	82.1562	2.778	93.13
																																			4.5	82.1904	2.779	93.1465
																																			4.5	82.228	2.779	93.2468
																																			4.5	82.2725	2.782	93.3116
																																			4.5	82.3307	2.79	93.3706
																																			4.5	82.3889	2.79	93.4296
																																			4.5	82.4504	2.797	93.5387
																																			4.5	82.5291	2.799	93.6596
																																			4.5	82.6215	2.8	93.6861
																																			4.5	82.7139	2.809	93.8082
																																			4.5	82.8337	2.809	93.9303
																																			4.5	83.0492	2.812	93.9421
																																			4.509	83.4017	2.813	93.9657
																																			4.525	83.5249	2.816	94.0571
																																			4.527	83.6378	2.817	94.1025
																																			4.532	83.7336	2.817	94.1703
																																			4.533	83.826	2.819	94.3042
																																			4.533	84.0107	2.822	94.4239
																																			4.535	84.0997	2.823	94.4345
																																			4.541	84.175	2.826	94.5189
																																			4.545	84.2434	2.826	94.6663
																																			4.56	84.2947	2.83	94.7677
																																			4.561	84.4453	2.831	94.8898
																																			4.562	84.5445	2.832	94.9901
																																			4.567	84.6369	2.835	95.0001
																																			4.568	84.7738	2.835	95.0296
																																			4.568	84.9106	2.835	95.0691
																																			4.575	85.0338	2.835	95.1281
																																			4.582	85.0714	2.839	95.141
																																			4.582	85.1091	2.842	95.1599
																																			4.582	85.1467	2.843	95.2248
																																			4.582	85.222	2.85	95.2425
																																			4.582	85.3725	2.85	95.2602
																																			4.586	85.4444	2.85	95.3663
																																			4.59	85.4786	2.855	95.4607
																																			4.595	85.5436	2.859	95.4943
																																			4.595	85.6086	2.867	95.5739
																																			4.606	85.6668	2.876	95.8157
																																			4.608	85.7523	2.88	95.8452
																																			4.612	85.8071	2.88	95.8747
																																			4.612	86.0825	2.884	95.9177
																																			4.617	86.1612	2.885	96.018
																																			4.625	86.2844	2.886	96.0463
																																			4.628	86.3323	2.886	96.1318
																																			4.628	86.4042	2.893	96.1731
																																			4.628	86.5479	2.895	96.3365
																																			4.633	86.6403	2.899	96.4031
																																			4.633	86.7327	2.899	96.4898
																																			4.642	86.7977	2.925	96.5134
																																			4.645	86.9893	2.925	96.5429
																																			4.648	87.2596	2.935	96.5883
																																			4.65	87.2801	2.935	96.6785
																																			4.65	87.3006	2.942	96.7552
																																			4.65	87.3828	2.95	96.8083
																																			4.65	87.4854	2.954	96.9392
																																			4.655	87.5846	2.956	97.0689
																																			4.656	87.7626	2.957	97.0896
																																			4.657	87.8994	2.957	97.1309
																																			4.664	87.937	2.957	97.2134
																																			4.664	87.9747	2.972	97.477
																																			4.664	88.05	2.979	97.5054
																																			4.664	88.1629	2.979	97.5909
																																			4.672	88.3237	2.984	97.6469
																																			4.68	88.3579	2.999	97.7566
																																			4.68	88.4435	3	97.7743
																																			4.687	88.5256	3	97.8274
																																			4.691	88.6864	3.01	97.9819
																																			4.697	88.7959	3.011	98.0072
																																			4.705	88.8712	3.015	98.1417
																																			4.725	88.8849	3.024	98.1665
																																			4.725	88.9259	3.03	98.4395
																																			4.725	88.967	3.045	98.4855
																																			4.725	89.1723	3.046	98.5044
																																			4.73	89.3468	3.05	98.5575
																																			4.737	89.4118	3.06	98.587
																																			4.74	89.4631	3.071	98.6371
																																			4.74	89.5144	3.072	98.679
																																			4.745	89.5521	3.075	98.7143
																																			4.753	89.7471	3.081	98.7527
																																			4.757	89.771	3.083	98.8252
																																			4.757	89.8668	3.086	98.8459
																																			4.764	89.925	3.101	98.8824
																																			4.767	90.1098	3.12	98.9266
																																			4.791	90.2261	3.15	98.9444
																																			4.791	90.3424	3.15	98.9679
																																			4.8	90.3835	3.15	99.0033
																																			4.8	90.4348	3.15	99.1449
																																			4.824	90.5204	3.177	99.195
																																			4.829	90.6983	3.182	99.2227
																																			4.838	90.7257	3.185	99.2994
																																			4.85	90.8489	3.214	99.32
																																			4.855	90.9618	3.23	99.4303
																																			4.864	91.1055	3.24	99.4403
																																			4.864	91.3758	3.254	99.4787
																																			4.865	91.4853	3.263	99.5494
																																			4.886	91.5092	3.3	99.5671
																																			4.886	91.5332	3.375	99.5789
																																			4.889	91.6837	3.375	99.5948
																																			4.896	91.8548	3.415	99.6285
																																			4.897	92.0875	3.42	99.6509
																																			4.909	92.1628	3.422	99.6933
																																			4.909	92.238	3.463	99.7612
																																			4.909	92.3133	3.472	99.7818
																																			4.918	92.4091	3.488	99.8054
																																			4.924	92.4673	3.518	99.8213
																																			4.924	92.5836	3.544	99.8372
																																			4.939	92.7239	3.544	99.9157
																																			4.95	92.806	3.6	99.9275
																																			4.95	92.9087	3.6	99.9746
																																			4.95	93.1003	3.764	99.9912
																																			4.964	93.2132	4.35	100
																																			4.968	93.2987
																																			4.975	93.4869
																																			4.994	93.7299
																																			5.001	93.9694
																																			5.014	93.9933
																																			5.014	94.0412
																																			5.014	94.2089
																																			5.023	94.356
																																			5.029	94.4724
																																			5.032	94.5477
																																			5.032	94.6229
																																			5.04	94.6743
																																			5.04	94.8111
																																			5.04	95.0164
																																			5.044	95.1636
																																			5.056	95.2799
																																			5.075	95.4407
																																			5.076	95.5262
																																			5.085	95.5947
																																			5.085	95.6631
																																			5.085	95.8787
																																			5.1	95.9403
																																			5.1	96.0121
																																			5.1	96.125
																																			5.116	96.19
																																			5.132	96.3166
																																			5.135	96.3748
																																			5.135	96.5784
																																			5.147	96.6879
																																			5.158	96.7769
																																			5.175	96.9137
																																			5.18	97.0677
																																			5.192	97.1122
																																			5.2	97.143
																																			5.2	97.2046
																																			5.2	97.2661
																																			5.213	97.3483
																																			5.22	97.3654
																																			5.287	97.3928
																																			5.287	97.557
																																			5.296	97.6459
																																			5.3	97.7075
																																			5.35	97.7691
																																			5.386	97.9915
																																			5.4	98.0052
																																			5.4	98.0326
																																			5.4	98.0668
																																			5.4	98.1387
																																			5.4	98.2995
																																			5.447	98.3645
																																			5.46	98.4158
																																			5.482	98.4911
																																			5.49	98.5253
																																			5.5	98.5561
																																			5.5	98.6177
																																			5.523	98.9068
																																			5.529	98.9308
																																			5.529	98.9547
																																			5.529	99.0026
																																			5.55	99.0231
																																			5.588	99.1052
																																			5.588	99.1874
																																			5.625	99.2969
																																			5.67	99.3311
																																			5.686	99.4064
																																			5.786	99.4303
																																			5.809	99.4679
																																			5.9	99.5603
																																			5.94	99.6288
																																			6.075	99.6561
																																			6.107	99.704
																																			6.172	99.728
																																			6.172	99.7998
																																			6.338	99.9076
																																			6.6	99.9179
																																			6.679	99.9829
																																			7.02	100
[truncated: 20 more columns]

## Sheet: Figure 7
Figure 7C: Weighted Growth Rates_distributed									Figure 7C: Weighted Growth Rates_cumulative														Figure 7D: Dynamic State (% of time)															Figure 7J: Weighted Growth Rates_distributed								Figure 7J: Weighted Growth Rates_cumulative
Frequency	20nM EB3 control	Full CTM	no ARMC9	no CCDC66	no CEP104	no CSPP			cumulative frequency	EB3	cumulative frequency	no ARMC9	cumulative frequency	no CCDC66	cumulative frequency	no CEP104	cumulative frequency	no CSPP	cumulative frequency	full CTM				% time fast growing			% time paused/blocked			% time shrinking			% time slow growing					Frequency	0.5nM CEP104, 2nM CSPP, 20nM mCres, 20nM EB3	10nM CEP104, 10nM CSPP, 10nM mCres, 20nM EB3	2nM CEP104, 0.5nM CSPP, 20nM mCres, 20nM EB3	2nM CEP104, 2nM CSPP, 10nM mCres, 20nM EB3	2nM CEP104, 2nM CSPP, 20nM mCres, 20nM EB3			cumulative freq.	0.5nM CEP104, 2nM CSPP, 20nM mCres, 20nM EB3	cumulative freq.	10nM CEP104, 10nM CSPP, 10nM mCres, 20nM EB3
0	0	0	0	0	0	0			0.975	0.041059	0.029038	0.091679	0.017815	0.904588	0.016841	3.04743	0.017312	0.671104	0.016	1.96674			20nM EB3 control	88.66	85.56	90.72	0	0	0	11.34	14.44	9.282	0	0	0			0	0	0	0	0	0			0.016982	0.362482	0.01637	3.23915
0.1	0	75.0696	96.6272	34.1802	82.2007	61.2473			1.315	0.085541	0.030501	0.277913	0.017941	2.70182	0.016919	6.08866	0.017642	1.38964	0.016	3.93349			Full CTM	0	0		0	28.1802		0	0		100	71.8198				0.1	10.4711	50.5889	27.9523	91.1519	89.5701			0.017909	1.71223	0.017909	26.914
0.2	0	22.2362	0.559143	17.1821	15.2417	33.4716			1.35	0.119757	0.031444	2.20315	0.020848	4.24827	0.017281	9.134	0.018742	1.51861	0.018	5.90023			no TOGARAM1	0	0	0	100	100	100	0	0	0	0	0	0			0.2	9.12257	5.59489	4.82755	0	9.42936			0.018004	2.04799	0.026869	50.5889
0.3	0	0.460802	0	1.041	0	0.964818			1.4	0.150551	0.032514	4.13025	0.022577	6.03356	0.017595	12.184	0.021304	2.56865	0.018	7.8709			no CEP104	3.50117	0		50.4893	0		0.204619	0		45.8049	100				0.3	1.56687	3.88692	0.394981	0	0.216174			0.018365	2.70608	0.056245	51.5313
0.4	0	0	0.113447	0.149116	0	0.528482			1.421	0.215562	0.03522	6.05588	0.022781	6.18924	0.018208	15.2252	0.023866	5.05702	0.021	8.71799			no CSPP	71.6994	28.0517		4.4101	2.20799		1.75988	1.02435		22.1306	68.716				0.4	0.322325	0	1.08619	0	0			0.020911	4.05471	0.079405	53.5336
0.5	0	0.294129	1.33033	0.482241	0	0.407353			1.473	0.2532	0.035393	7.1796	0.02286	7.38886	0.019167	18.2734	0.025564	5.57528	0.021	10.6749			no ARMC9	5.49411			0			0.059911			94.446					0.5	0.174592	0.88342	2.92945	0	0			0.024621	5.40447	0.140003	56.1838
0.6	0	0	0	0	0	0.684133			1.473	0.290838	0.035566	9.10063	0.02319	8.66364	0.019748	21.3173	0.026476	5.70102	0.021	12.6417			no CCDC66	0.71746	6.23911		0.478307	0		0	0.011272		98.8042	93.7496				0.6	0.678232	5.53583	0	0	0			0.026931	6.75086	0.195656	58.8929
0.7	0	0.229421	0.10311	0	0	0.425986			1.555	0.328475	0.035629	11.0253	0.025422	10.4609	0.021838	24.3673	0.026523	8.1871	0.021	14.6163			10nM CEP104, 10nM CSPP, 10nM mCres, 20nM EB3	1.84409	1.37972	0.39354	94.136	98.1996	99.38	0.0975746	0.0180946	0.167072	3.92234	0.402609	0.0594052			0.7	0.342473	0	0.471776	0	0			0.031036	6.9456	0.224996	60.0707
0.8	0	0	0	0	0.219834	0.374317			1.6	0.35927	0.037139	12.9505	0.025721	10.6699	0.022106	27.4102	0.026538	9.33394	0.022	15.6614			2nM CEP104, 2nM CSPP, 10nM mCres, 20nM EB3	6.99626	0	1.35663	40.9625	84.1194	83.3249	0.179832	0	0.0640642	51.8614	15.8806	15.2544			0.8	0	1.76674	2.30407	0	0.098823			0.032136	7.6977	0.359993	60.9542
0.9	0	0	0.474451	0.348587	0	0.401033			1.688	0.386643	0.037501	13.1365	0.026869	12.4701	0.023473	30.4543	0.026869	10.1665	0.022	17.6262			2nM CEP104, 2nM CSPP, 20nM mCres, 20nM EB3	1.14781	0	0.475092	70.6725	67.6381	16.6472	0	0	0	28.1797	32.3619	82.8777			0.9	1.83324	4.47583	0	0	0			0.032655	8.53038	0.473693	62.0731
1	0.041059	0	0.146201	0	0.320952	0.527972			1.694	0.444809	0.037941	15.0636	0.026916	14.2673	0.025139	33.4964	0.028126	10.5642	0.022	19.5929			2nM CEP104, 0.5nM CSPP, 20nM mCres, 20nM EB3	60.0688	4.11756	3.92242	22.2979	95.673	81.117	0.476888	0.0392735	0.0138219	17.1564	0.170196	14.9468			1	0.372693	2.179	0	0.128204	0.172939			0.032876	9.2657	0.540005	66.49
1.1	0	0.792188	0.071651	0	0	0.16278			1.7	0.506398	0.038115	16.9877	0.026963	16.0615	0.027136	36.5086	0.029652	13.0557	0.022	21.5695			0.5nM CEP104, 2nM CSPP, 20nM mCres, 20nM EB3	36.4962	94.4977	63.3207	44.8949	2.17148	11.4693	0.474686	1.30775	0.959353	18.1342	2.02309	24.2507			1.1	0.426417	6.18379	3.57314	0.122098	0			0.033332	9.35635	0.720005	68.2567
1.2	0	0	0.175388	0.198028	0	0.277113			1.8	0.547458	0.038146	18.9121	0.026963	17.8558	0.030391	39.5551	0.029872	14.5913	0.024	22.6676																		1.2	0.218242	1.64898	0.373044	0	0			0.033332	9.53766	0.781586	72.7326
1.3	0.078697	0.362759	0	0	0.118704	0.20406			1.8	0.605625	0.039688	20.8392	0.026994	18.9531	0.034496	42.6052	0.031036	15.5432	0.025	24.6323																		1.3	0.147733	1.76679	1.33855	0.158726	0			0.037501	9.69883	0.9	73.557
1.4	0.095805	0.098043	0.029853	0.844913	0.153885	0.163592			1.841	0.680899	0.039877	22.7663	0.027419	20.1293	0.034527	45.6525	0.033694	18.0257	0.025	26.603																		1.4	1.32626	2.2379	2.95868	1.17215	0.203821			0.044994	9.83313	0.939135	74.9116
1.5	0.075277	0.309816	0	0.472181	0	0			1.9	0.711694	0.040113	24.6934	0.027435	20.845	0.035282	48.6998	0.035786	19.8501	0.027	28.2599																		1.5	2.79687	0	2.46863	0	0			0.047372	10.4711	0.962064	76.6195
1.6	0.068432	0	0	0.234086	0.675843	0			1.913	0.739066	0.041184	26.616	0.028535	22.0454	0.037611	51.7443	0.036006	19.9738	0.027	30.2247																		1.6	1.00056	1.76681	5.54075	0.07326	0			0.052666	11.1023	1.01841	81.0954
1.7	0.147128	0	0	0.160614	0.800191	0			1.959	0.797234	0.041829	28.5389	0.028803	22.7021	0.039153	54.7897	0.036761	21.632	0.027	32.1954																		1.7	4.37496	2.12015	8.84322	0.4945	0			0.053564	11.9484	1.06072	82.7444
1.8	0.174501	0.147065	0.345316	0.166283	0.268195	0			1.98	0.83145	0.042285	30.4637	0.029589	23.904	0.039484	57.8367	0.036903	23.056	0.029	34.1602																		1.8	1.73587	5.18259	11.4107	0	0			0.055109	12.6065	1.2	84.5112
1.9	0.058167	0	0	0.563873	0	0			1.98	0.865666	0.042758	32.3879	0.029809	25.1053	0.039657	60.8823	0.037595	25.5453	0.029	36.1367																		1.9	3.6564	2.53239	1.68965	0.079361	0			0.056245	12.714	1.27896	86.749
2	0.287415	0	0	1.70553	0	0			2	0.896461	0.043923	34.3104	0.029856	26.9055	0.041719	63.9275	0.038996	27.5942	0.031	36.5132																		2	2.75993	0	9.72088	0.244198	0			0.056245	12.8214	1.49999	88.5159
2.1	0.745913	0	0.023883	0.868137	0	0			2.012	0.954627	0.045167	36.2303	0.029903	28.7028	0.042868	66.9747	0.039137	27.8801	0.031	38.2289																		2.1	3.97542	0	2.1285	0	0			0.059999	12.9221	1.59998	90.636
2.2	0.588519	0	0	0	0	0			2.014	1.02648	0.045907	38.1543	0.029998	30.494	0.046332	70.0204	0.039924	28.5497	0.031	40.1937																		2.2	3.27029	0	1.73354	0	0			0.062997	14.2652	1.68754	92.5205
2.3	0.650112	0	0	0.114311	0	0			2.057	1.07438	0.045986	40.0767	0.029998	32.2853	0.04682	73.0658	0.042112	29.3182	0.031	42.1585																		2.3	8.35701	0	0.241375	0	0.271759			0.063202	15.4604	1.73568	95.8186
2.4	0.444807	0	0	0.577784	0	0.159492			2.057	1.21809	0.046663	42.002	0.030013	33.4872	0.048002	76.111	0.043088	31.8058	0.031	44.1292																		2.4	3.39117	1.64901	0	0	0			0.063534	16.3166	1.77907	98.351
2.5	1.52946	0	0	0	0	0			2.084	1.2831	0.046726	43.9238	0.030045	35.2755	0.048427	79.1583	0.043199	34.1802	0.031	46.1057																		2.5	4.3615	0	0	0	0			0.064797	17.156	2.31423	100
2.6	0.769868	0	0	0.282681	0	0			2.084	1.34811	0.046789	45.8509	0.030108	37.0608	0.048679	82.2007	0.050948	34.8388	0.031	48.0823																		2.6	8.44764	0	4.60815	0.134305	0			0.071053	17.5388
2.7	0.858827	0	0	0.285806	0	0			2.1	1.37891	0.046899	47.771	0.031444	38.855	0.051263	85.2507	0.052319	35.2042	0.034	50.0471																		2.7	7.52439	0	1.86882	0.225879	0			0.07325	18.1163
2.8	2.15561	0	0	4.18344	0	0			2.1	1.48156	0.047403	49.6962	0.031444	40.6493	0.052666	88.298	0.054983	37.4376	0.034	52.0177																		2.8	3.06211	0	0	0	0			0.081811	18.264
2.9	3.00421	0	0	0.826295	0	0			2.109	1.59105	0.04786	51.6233	0.031555	42.4375	0.062382	91.3481	0.055188	39.926	0.034	53.9884																		2.9	2.92108	0	0.680248	0	0			0.083079	18.7005
3	2.96311	0	0	3.01709	0	0			2.127	1.66633	0.049577	53.5504	0.031979	43.6378	0.06254	94.3981	0.057633	41.0992	0.034	55.9649																		3	3.6833	0	0	0.067156	0			0.085709	19.0531
3.1	3.79456	0	0	0.179612	0	0			2.146	1.71081	0.049719	55.4735	0.032026	44.841	0.063108	97.4424	0.062792	42.0655	0.036	57.9415																		3.1	1.76276	0	0	0	0			0.1125	19.1605
3.2	3.53967	0	0	0.674412	0	0			2.15	1.77239	0.049766	57.3984	0.032215	46.0427	0.720005	97.6622	0.063455	44.5549	0.038	59.318																		3.2	1.76946	0	0.614404	1.78469	0			0.116123	19.4728
3.3	5.60289	0	0	0.810794	0	0			2.152	1.85109	0.049814	59.3202	0.032891	47.8399	0.887675	97.9832	0.068066	46.0336	0.038	61.2887																		3.3	2.01453	0	0	1.22096	0			0.149995	19.5936
3.4	6.09391	0	0	0	0	0			2.152	2.00849	0.049829	61.2473	0.032891	49.6371	1.23335	98.1019	0.073867	47.0691	0.038	63.2633																		3.4	0.671499	0	0	0.628819	0			0.154018	20.2215
3.5	4.59523	0	0	0.501047	0	0			2.16	2.0427	0.05005	63.1744	0.032939	51.4314	1.33712	98.2558	0.077347	48.6597	0.041	65.2202																		3.5	0.966966	0	0	0	0			0.180001	20.3558
3.6	5.38733	0	0	0.59026	0	0			2.175	2.08376	0.050365	65.0984	0.03297	53.2246	1.48409	98.637	0.080006	48.9198	0.047	67.1869																		3.6	0.446562	0	0	0	0			0.181227	20.6837
3.7	5.82706	0	0	0	0	0			2.186	2.10771	0.051705	67.0255	0.033002	55.0159	1.5448	98.9316	0.085883	50.1569	0.047	69.1576																		3.7	0	0	0.241374	0	0			0.211773	20.9121
3.8	6.07677	0	0	1.59331	0	0			2.2	2.13851	0.052603	68.9476	0.033049	56.8042	1.56426	99.1163	0.092641	51.0019	0.047	71.1283																		3.8	0	0	0	0.384599	0			0.216004	21.0799
3.9	5.2522	0	0	0	0	0			2.209	2.17615	0.05336	70.8687	0.033583	58.0049	1.58783	99.7318	0.093101	51.3622	0.049	73.095																		3.9	0	0	0	0.95849	0			0.224996	21.1605
4	6.21162	0	0	1.32178	0	0			2.209	2.25142	0.05388	72.7958	0.033694	59.2081	1.68195	100	0.158824	51.5306	0.049	75.0696																		4	0	0	0	0	0			0.331581	21.2881
4.1	3.69534	0	0	0	0	0			2.25	2.27195	0.054684	74.1345	0.033819	60.4074			0.171424	51.7915	0.051	77.0403																		4.1	0.047004	0	0	0	0			0.341375	21.4828
4.2	3.17527	0	0	1.11836	0	0			2.25	2.29248	0.05738	76.0616	0.034166	61.608			0.187495	52.2417	0.051	79.0109																		4.2	0	0	0	0	0			0.375002	21.5634
4.3	3.07605	0	0	1.51598	0	0			2.25	2.36091	0.057775	77.9856	0.034323	63.4082			0.207699	52.4032	0.051	80.9875																		4.3	0	0	0	0.970686	0			0.449999	21.6574
4.4	4.76633	0	0	2.66013	0	0			2.27	2.43961	0.058122	79.5022	0.034386	65.2055			0.300001	52.5524	0.054	81.7228																		4.4	0	0	0	0	0			0.4579	21.8488
4.5	2.41227	0	0	0.987919	0	0			2.291	2.47725	0.059115	81.4293	0.034433	66.2982			0.359993	52.6766	0.054	83.6837																		4.5	0	0	0	0	0			0.517021	22.1644
4.6	3.24199	0	0	4.56044	0	0			2.297	2.57648	0.06052	83.3551	0.034449	68.0924			0.421878	52.8233	0.054	85.6543																		4.6	0	0	0	0	0			0.547058	22.3357
4.7	2.06666	0	0	0	0	0			2.3	2.60727	0.060898	84.4309	0.034496	69.806			0.423527	53.0346	0.056	87.6113																		4.7	0	0	0	0	0			0.562492	22.4162
4.8	1.29681	0	0	0.323081	0	0			2.323	2.71334	0.061798	86.3551	0.034496	71.5973			0.849987	53.3832	0.058	87.9642																		4.8	0	0	0	0	0.037057			0.568429	22.5438
4.9	1.87505	0	0	5.50499	0	0			2.329	2.77151	0.062476	88.2751	0.034795	72.8004			1.0575	53.5812	0.058	89.9349																		4.9	0	0	0	0	0			0.63	22.6781
5	2.43964	0	0	0.755761	0	0			2.332	2.84678	0.063708	90.1998	0.035471	74.0035			1.25456	53.7325	0.061	90.5173																		5	0	0	0	0	0			0.750011	22.9199
5.1	1.52436	0	0	1.87633	0	0			2.34	2.91522	0.069583	92.1269	0.035817	75.8038			1.29002	53.8171	0.061	92.4821																		5.1	0	0	0	0	0			0.774013	23.2556
5.2	0.677468	0	0	4.01625	0	0			2.346	3.01103	0.074515	92.2673	0.03599	77.0055			1.31584	54.2397	0.062	93.5566																		5.2	0	0	0	0	0			0.802942	23.5981
5.3	0.342163	0	0	0.254743	0	0			2.363	3.0384	0.07499	94.1921	0.036	78.2057			1.31999	54.4261	0.079	94.1155																		5.3	0	0	0	0	0			0.811758	24.2831
5.4	0.656939	0	0	0.571622	0	0			2.363	3.06577	0.085709	94.5026	0.036006	79.997			1.38646	54.5433	0.079	94.9488																		5.4	0	0	0	0	0			0.833818	24.5114
5.5	0.638126	0	0	0	0	0			2.363	3.12051	0.144495	94.7189	0.036163	80.4384			1.44002	54.8983	0.085	95.8802																		5.5	0	0	0	0	0			0.870001	24.7128
5.6	0.294252	0	0	0.981689	0	0			2.367	3.2129	0.162503	94.9318	0.036258	81.6415			1.4727	54.9603	0.09	96.3705																		5.6	0	0	0	0	0			0.917639	24.8841
5.7	0.109492	0	0	0.049704	0	0			2.382	3.27107	0.169813	95.1372	0.037438	83.4358			1.48965	55.042	0.098	96.6842																		5.7	0	0	0	0	0			0.961156	25.2299
5.8	0.06159	0	0	0.335528	0	0			2.4	3.33265	0.242552	95.6837	0.039374	84.6389			1.54288	55.1324	0.14	96.8744																		5.8	0	0	0	0	0			1.01248	25.3105
5.9	0.160817	0	0	0.260962	0	0			2.419	3.3874	0.321308	95.8245	0.039767	85.8397			1.61056	55.293	0.143	97.3058																		5.9	0	0	0	0	0			1.08621	25.4079
6	0.371241	0	0	0	0	0			2.43	3.45583	0.324996	95.931	0.04	87.0398			1.65408	55.4593	0.211	97.7666																		6	0	0	0	0	0			1.10002	25.5287
[truncated: 6 more columns]

## Sheet: Figure 8
	Figure 8C: Cork Distribution (%)					Figure 8H: PF length (nm)				Figure 8I: PF standard deviation (nm)				Figure 8K: Curvature (degree/dimer)				Figure 8L: MT raggedness (nm)
		corked	free			control	CTM			EB3 control	CTM			EB3 control	CTM			EB3 control	CTM
	plus ends	85	15			13.142	4.84			7.642	3.20506			16.073	22.46			10.946	15.915
	minus ends	0	100			15.958	0.049			5.304	3.79154			28.549	41.537			13.522	11.317
						31.096	0.206			20.279	4.12215			24.838	12.304			47.689	11.574
						11.669	0.224			12.359	3.92476			20.891	28.931			24.503	12.767
						11.899	0.134			10.577	4.23009			34.101	16.587			24.75	8.013
						3.895	0.441			9.066	4.12731			18.351	11.189			26.522	10.716
						0.443	0.323			7.302	6.45728			12.93	20.971			14.348	13.277
						0.686	17.387			10.571	3.37952			23.591	14.372			18.718	12.771
						13.445	0.434			9.806	3.64838			13.762	8.6994			12.494	34.128
						14.435	5.124			6.55	0.0770083			12.675	17.336			15.175	3.787
						17.572	19.048			9.118	2.90591			29.509	16.79			14.203	14.016
						14.876	11.505			7.491	5.21573			23.751	32.417			11.642	9.465
						10.108	0.651			9.258	5.97854			16.305	18.579			24.812	10.292
						14.267	0.511			7.311	5.25392			27.239	11.461			11.707	12.219
						9.814	7.264			11.109	5.14653			21.169	15.118			8.187	13.809
						8.251	0.205			7.511	4.37672			23.129	31.568			19.463	8.666
						16.413	0.506			10.135	4.58618			24.498	19.741			26.53	7.711
						0.302	4.477			7.047	5.38909			22.977	14.809			11.354	12.531
						0.554	10.163			6.51929	3.826			24.848	19.863			8.484	7.929
						0.484	8.172			17.6039	5.52564			17.672	25.267			62.693	13.145
						0.357	0.543			0.0745227	4.05118			20.701	11.701			13.566	11.643
						4.819	0.291			18.7549	5.86847			21.884	4.5483			4.169	13.774
						9.384	0.289			14.9266	3.79109			18.232	9.7618			19.292	7.344
						5.168	0.434			7.65103	4.45114			21.334	23.307			8.536	11.529
						5.628	4.614			12.0321	4.61346			28.873	16.271			74.369	13.57
						0.381	0.457			8.2625	2.79784				15.378			19.492	20.726
						0.554	0.522				5.80618				9.3408				11.003
						0.414	0.596				3.24029				13.899				11.934
						16.2	0.44				4.59016				20.523				8.203
						22.266	0.655				4.50175				18.716				9.052
						12.258	0.447				3.20437				16.005				7.446
						34.945	2.6				3.96499				11.944				7.031
						12.558	0.434				3.25929								14.802
						0.372	0.651
						0.38	10.891
						45.904	8.067
						67.129	0.618
						36.348	8.413
						0.383	0.298
						0.324	0.366
						14.743	0.399
						5.11	0.579
						40.343	0.434
						21.044	0.651
						15.259	0.434
						15.508	0.434
						0.625	0.434
						19.778	0.434
						0.245	0.434
						41.36	0.596
						30.027	0.434
						24.977	0.553
						20.266	0.434
						9.165	0.458
						13.348	0.579
						23.395	0.323
						26.629	0.289
						16.248	9.274
						0.348	6.835
						0.63	0.323
						12.912	0.435
						20.148	0.596
						4.552	1.166
						12.445	0.579
						21.744	0.579
						35.505	4.249
						0.365	0.457
						13.398	0.543
						14.82	0.596
						0.228	0.723
						17.577	0.434
						0.507	5.283
						7.649	10.847
						16.68	0.485
						28.039	0.651
						25.188	0.434
						13.369	11.921
						21.843	15.048
						0.512	7.676
						0.329	4.953
						11.059	8.442
						11.367	8.431
						7.284	0.145
						0.488	7.198
						18.022	5.849
						21.684	12.852
						16.854	6.151
						15.076	5.87
						18.067	0.579
						22.652	16.248
						17.798	21.157
						0.344	0.596
						7.872	0.723
						8.142	5.387
						34.362	13.622
						23.513	11.267
						20.429	0.738
						21.211	0.579
						0.393	0.289
						18.77	4.944
						12.598	0.434
						35.658	0.463
						19.395	0.738
						29.429	6.25
						5.407	0.289
						8.032	12.337
						0.347	13.699
						18.464	10.035
						9.294	9.73
						0.484	9.404
						21.429	6.029
						26.104	9.041
						18.154	0.457
						23.304	0.436
						22.698	0.506
						19.77	0.457
						0.419	11.174
						0.501	3.822
						0.335	14.449
						12.896	14.14
						6.678	0.457
						11.94	0.506
						17.884	0.464
						16.159	9.453
						0.25	0.277
						11.321	0.298
						6.311	0.44
						7.996	0.434
						0.309	0.358
						0.319	9.269
						13.302	13.684
						17.89	0.44
						18.23	0.362
						22.862	0.289
						25.449	0.398
						18.034	0.436
						15.377	0.422
						13.007	7.764
						0.396	9.142
						10.85	9.689
						0.526	0.217
						0.513	0.463
						18.521	0.348
						18.281	0.362
						13.455	0.217
						30.02	0.506
						31.013	0.362
						19.397	13.974
						18.102	0.369
						18.054	2.864
						23.755	0.217
						7.624	0.362
						19.334	12.047
						15.857	11.027
						0.455	0.362
						18.608	4.659
						8.977	8.976
						20.923	11.646
						11.98	5.357
						24.722	16.291
						18.03	0.229
						22.58	0.464
						14.556	0.435
						9.5	0.376
						25.395	5.984
						41.437	5.567
						0.418	0.478
						14.357	5.728
						12.037	13.646
						16.282	0.434
						6.005	4.205
						14.62	0.289
						13.09	0.289
						14.87	0.506
						14.876	0.436
						18.351	0.389
						21.536	6.705
						30.595	10.612
						31.142	3.663
						9.185	0.786
						12.272	0.434
						9.19	6.247
						13.657	11.927
						24.649	10.178
						17.913	0.362
						11.955	9.419
						0.44	8.132
						0.347	7.634
						21.398	20.713
						20.167	0.224
						32.887	8.029
						38.537	0.298
						19.875	0.506
						8.195	0.447
						14.544	0.363
						13.504	0.349
						7.514	9.842
						14.143	0.39
						2.85	13.703
						5.518	2.952
						13.549	0.289
						5.928	4.62
						23.789	0.299
						16.226	0.492
						11.636	0.217
						12.733	4.103
						0.335	0.508
						16.232	9.311
						0.492	0.358
						21.124	0.434
						20.739	0.434
						24.781	13.44
						8.705	12.265
						11.368	4.963
						0.33	6.659
						23.435	0.457
						9.887	13.481
						14.004	17.52
						8.004	0.695
						0.196	0.369
						0.554	0.347
						21.636	0.512
						21.03	8.545
						30.767	0.506
						8.242	7.642
						0.485	0.521
						5.962	0.695
						17.602	0.464
						18.342	11.548
						17.859	5.08
						16.561	0.434
						0.289	0.434
						0.454	4.55
						10.137	13.574
						8.401	11.611
						13.986	0.352
						25.828	0.412
						11.282	2.591
						12.895	0.097
						0.278	4.395
						18.401	3.737
						7.888	10.374
						9.644	7.779
						15.086	11.209
						0.302	6.092
						6.975	0.44
						17.915	0.436
						19.871	13.934
						17.167	11.748
						15.795	0.44
						12.188	0.412
						0.42	0.362
						0.22	0.506
						0.183	0.506
						19.015	0.434
						19.28	8.691
						0.261	4.901
						34.314	0.44
						40.341	0.325
						37.303	4.893
						8.631	3.368
						48.55	0.521
						0.154	0.44
						0.052	0.399
						0	0.686
						0.052	0.434
						0.094	7.195
						0.15	4.802
						0.238	5.337
						32.946	5.122
						5.07	8.453
						3.406	0.289
						15.114	0.434
						42.365	0.376
						7.607	0.274
						24.989	0.578
						27.741	0.326
						3.44	0.436
						63.392	0.351
						39.572	0.329
						34.643	0.552
						0.296	11.599
						11.53	0.511
						4.932	0.516
						0.264	0.462
						13.216	5.784
						35.645	5.18
						48.42	0.333
						30.444	4.6
						23.648	0.357
						15.006	0.408
						19.838	4.697
						20.225	0.394
						9.985	0.407
						17.253	0.33
						25.074	0.438
						15.805	4.587
						17.149	13.611
						9.547	0.486
						7.861	8.019
						0.224	0.547
						0.351	0.344
						0.09	0.552
						16.757	5.476
						7.097	10.236
						16.825	13.559
						13.978	0.653
						18.681	4.909
						32.423	0.364
						0.286	3.292
						0.538	0.29
						32.142	2.046
						31.338	0.753
						24.201	0.487
						0.438	6.676
						18.296	2.557
						22.991	3.999
						0.441	0.273
						0.282	3.312
						0.182	0.37
						0.193	0.349
						15.596	0.296
						25.258	0.617
						14.633	0.352
						14.446	8.884
						12.61	13.962
						16.398	0.387
						12.995	0.307
						19.595	10.712
							7.24
							0.221
							4.534
							12.471
							0.706
							4.213
							0.412
							0.356
							0.385
							0.401
							0.437
							2.659
							8.456
							0.307
							11.536
							0.314
							0.229
							0.474
							8.048
							0.333
							0.353
							8.409
							0.39
							5.926
							0.45
							0.621
							0.447
							0.506
							14.001
							0.434
							2.531
							0.528
							0.343
							20.418
							0.596
							0.26
							0.227
							0.298
							0.316
							4.619
							5.204
							0.532
							9.599
							0.412
							0.492
							0.436
							0.343
							0.396
							8.214
							4.11
							0.362
							6.851
							11.347
							6.043
							0.217
							4.09
							0.277
							9.948
							0.358
							8.06
							13.196
							0.172
							0.362
							0.521
							0.298
							4.275
							0.307
							4.942
							12.129
							0.289
							4.979
							13.701
							0.457
							0.464
							0.464
							5.551
							9.852
							0.534
							0.358
							0.362
							0.434
							0.44
							7.153
							0.457
							4.15
							0.33
							0.26
							0.579
							3.81
							0.528
							0.108
							0.434
							0.46
							4.438
							13.628
							7.631
							0.553
							0.447
							0.44
							0.434
							0.239
							8.887
							6.563
							0.325
							8.635
							3.499
							4.515
							0.087
							0.296
							0.263
							0.377
							0.467

## Sheet: ED Figure 1
ED Figure 1B: SEC MALS								ED Figure 1C: ARMC9 Mass Spec															ED Figure 1C: CCDC66 Mass Spec														ED Figure 1C: CEP104 Mass Spec
Volume	ARMC9	CCDC66	CEP104	CSPP1	TOGARAM1			Accession	Description	Gene Symbol	Entrez Gene ID	Coverage [%]	# AAs	MW [kDa]	Score Sequest HT: Sequest HT	# Peptides	# PSMs	# Unique Peptides	# Razor Peptides	Abundance: F12: Sample			Accession	Description	Coverage [%]	# AAs	MW [kDa]	Score Sequest HT: Sequest HT	# Peptides	# PSMs	# Unique Peptides	Contaminant	# Razor Peptides	Abundance: F2: Sample			Accession	Description	Gene Symbol	Entrez Gene ID	Coverage [%]	# AAs	MW [kDa]	Score Sequest HT: Sequest HT	# Peptides	# PSMs	# Unique Peptides	# Razor Peptides	Abundance: F8: Sample
0	-1	-1	0	0	0			Q7Z3E5	LisH domain-containing protein ARMC9 OS=Homo sapiens GN=ARMC9 PE=1 SV=2	ARMC9	80210	65	817	91.7	9267.37	70	2889	70	0	1.03246e+11			StrepII-GFP-CCDC66	protein sequence (1236 aa)	84	1236	141.1	9243.38	166	2750	166	FALSE	0	65016116574			O60308	Centrosomal protein of 104 kDa OS=Homo sapiens GN=CEP104 PE=1 SV=1	CEP104	9731	88	925	104.4	16060.2	118	4557	118	0	1.11108e+11
0.00417	-1	-1	0	0	0			tagmCherry	tag mCherry			95	236	26.7	5355.06	32	1602	32	0	4.56551e+10			A0A0G2JIW1	Heat shock 70 kDa protein 1B OS=Homo sapiens OX=9606 GN=HSPA1B PE=1 SV=1	89	642	70.1	2820.09	59	880	54	FALSE	5	18458647824			tagmCherry	tag mCherry			89	236	26.7	5048.28	33	1502	33	0	3.41213e+10
0.00834	0	0	0	0	0			P04264	Keratin, type II cytoskeletal 1 OS=Homo sapiens GN=KRT1 PE=1 SV=6	KRT1	3848	64	644	66	771.39	50	222	43	3	3.90275e+09			P11142	Heat shock cognate 71 kDa protein OS=Homo sapiens OX=9606 GN=HSPA8 PE=1 SV=1	75	646	70.9	1162.75	48	390	18	FALSE	34	4783321511			P0DMV9	Heat shock 70 kDa protein 1B OS=Homo sapiens GN=HSPA1B PE=1 SV=1	HSPA1B; HSPA1A	3304; 3303	63	641	70	1013.26	43	313	40	3	6.2e+09
0.0125	0	0	0	0	0			P35908	Keratin, type II cytoskeletal 2 epidermal OS=Homo sapiens GN=KRT2 PE=1 SV=2	KRT2	3849	81	639	65.4	691.99	52	180	1	51	2.54617e+09			E9PK54	Heat shock cognate 71 kDa protein (Fragment) OS=Homo sapiens OX=9606 GN=HSPA8 PE=1 SV=8	96	183	19.9	788.29	21	277	1	FALSE	0	33619480			P04264	Keratin, type II cytoskeletal 1 OS=Homo sapiens GN=KRT1 PE=1 SV=6	KRT1	3848	60	644	66	653.27	42	204	35	7	4.34716e+09
0.01666	0	0	0	0	0			tagSII	tag SII-tag			100	28	2.9	911.62	2	162	2	0	4.16492e+09			P04264	Keratin, type II cytoskeletal 1 OS=Homo sapiens OX=9606 GN=KRT1 PE=1 SV=6	69	644	66	841.72	54	246	46	FALSE	7	6282151967			tagSII	tag SII-tag			100	28	2.9	851.78	2	157	2	0	3.87395e+09
0.02083	0	0	0	0	0			P35527	Keratin, type I cytoskeletal 9 OS=Homo sapiens GN=KRT9 PE=1 SV=3	KRT9	3857	77	623	62	668.89	42	147	41	0	1.3932e+09			P54652	Heat shock-related 70 kDa protein 2 OS=Homo sapiens OX=9606 GN=HSPA2 PE=1 SV=1	26	639	70	564.03	16	214	2	FALSE	0	430525			P11142	Heat shock cognate 71 kDa protein OS=Homo sapiens GN=HSPA8 PE=1 SV=1	HSPA8	3312	63	646	70.9	475.02	37	145	32	2	1.56706e+09
0.025	0	0	0	0	0			P0DMV9	Heat shock 70 kDa protein 1B OS=Homo sapiens GN=HSPA1B PE=1 SV=1	HSPA1B; HSPA1A	3304; 3303	54	641	70	289.66	26	78	19	7	9.76064e+08			P11021	Endoplasmic reticulum chaperone BiP OS=Homo sapiens OX=9606 GN=HSPA5 PE=1 SV=2	55	654	72.3	556.95	41	183	39	FALSE	0	780389590			P35527	Keratin, type I cytoskeletal 9 OS=Homo sapiens GN=KRT9 PE=1 SV=3	KRT9	3857	64	623	62	587	36	144	35	1	1.89838e+09
0.02917	0	0	0	0	0			Q13085	Acetyl-CoA carboxylase 1 OS=Homo sapiens GN=ACACA PE=1 SV=2	ACACA	31	29	2346	265.4	223.84	52	66	52	0	165711153			P35527	Keratin, type I cytoskeletal 9 OS=Homo sapiens OX=9606 GN=KRT9 PE=1 SV=3	77	623	62	487.28	43	111	42	FALSE	1	1928297636			P35908	Keratin, type II cytoskeletal 2 epidermal OS=Homo sapiens GN=KRT2 PE=1 SV=2	KRT2	3849	68	639	65.4	393.82	41	114	1	39	9.31392e+08
0.03333	0	0	0	0	0			P11142	Heat shock cognate 71 kDa protein OS=Homo sapiens GN=HSPA8 PE=1 SV=1	HSPA8	3312	44	646	70.9	156.61	23	46	19	3	1.97135e+08			P11182	Lipoamide acyltransferase component of branched-chain alpha-keto acid dehydrogenase complex, mitochondrial OS=Homo sapiens OX=9606 GN=DBT PE=1 SV=3	68	482	53.5	355.07	31	108	31	FALSE	0	1260221331			P11021	78 kDa glucose-regulated protein OS=Homo sapiens GN=HSPA5 PE=1 SV=2	HSPA5	3309	50	654	72.3	266.13	32	77	30	0	3.95199e+08
0.0375	0	0	0	0	0			P11182	Lipoamide acyltransferase component of branched-chain alpha-keto acid dehydrogenase complex, mitochondrial OS=Homo sapiens GN=DBT PE=1 SV=3	DBT	1629	44	482	53.5	123.08	14	30	14	0	1.18786e+08			P38646	Stress-70 protein, mitochondrial OS=Homo sapiens OX=9606 GN=HSPA9 PE=1 SV=2	57	679	73.6	380.17	38	106	38	FALSE	0	1156918405			P04259	Keratin, type II cytoskeletal 6B OS=Homo sapiens GN=KRT6B PE=1 SV=5	KRT6B	3854	44	564	60	219	29	73	4	0	2.3764e+07
0.04167	0	0	0	0	0			P17066	Heat shock 70 kDa protein 6 OS=Homo sapiens GN=HSPA6 PE=1 SV=2	HSPA6	3310	19	643	71	70.38	10	25	2	0	75668936			Q07954	Prolow-density lipoprotein receptor-related protein 1 OS=Homo sapiens OX=9606 GN=LRP1 PE=1 SV=2	26	4544	504.3	342.92	86	102	86	FALSE	0	1.88331e+08			Q1MSJ5	Centrosome and spindle pole-associated protein 1 OS=Homo sapiens GN=CSPP1 PE=1 SV=4	CSPP1	79848	43	1256	145.4	191.4	38	50	38	0	5.35811e+08
0.04584	0	0	0	0	0			P11498	Pyruvate carboxylase, mitochondrial OS=Homo sapiens GN=PC PE=1 SV=2	PC	5091	21	1178	129.6	53.94	15	15	15	0	2.32367e+07			P04259	Keratin, type II cytoskeletal 6B OS=Homo sapiens OX=9606 GN=KRT6B PE=1 SV=5	54	564	60	259.58	37	86	4	FALSE	0	2.04858e+07			Q13085	Acetyl-CoA carboxylase 1 OS=Homo sapiens GN=ACACA PE=1 SV=2	ACACA	31	23	2346	265.4	143.17	42	44	42	0	4.63533e+07
0.05	0	-1	0	0	0			P05165	Propionyl-CoA carboxylase alpha chain, mitochondrial OS=Homo sapiens GN=PCCA PE=1 SV=4	PCCA	5095	20	728	80	38.48	10	12	10	0	6.18857e+07			Q13085	Acetyl-CoA carboxylase 1 OS=Homo sapiens OX=9606 GN=ACACA PE=1 SV=2	40	2346	265.4	248.87	74	79	74	FALSE	0	1.54965e+08			Q14008	Cytoskeleton-associated protein 5 OS=Homo sapiens GN=CKAP5 PE=1 SV=3	CKAP5	9793	11	2032	225.4	125.88	17	38	17	0	4.49984e+07
0.05416	0	-1	0	0	0			P15924	Desmoplakin OS=Homo sapiens GN=DSP PE=1 SV=3	DSP	1832	5	2871	331.6	32.22	12	12	12	0	7.3895e+06			Q9H3G5	Probable serine carboxypeptidase CPVL OS=Homo sapiens OX=9606 GN=CPVL PE=1 SV=2	33	476	54.1	141.7	15	41	15	FALSE	0	5.71819e+08			P07437	Tubulin beta chain OS=Homo sapiens GN=TUBB PE=1 SV=2	TUBB	203068	57	444	49.6	116.18	17	30	5	13	1.24595e+08
0.05833	0	-1	0	0	0			P05166	Propionyl-CoA carboxylase beta chain, mitochondrial OS=Homo sapiens GN=PCCB PE=1 SV=3	PCCB	5096	26	539	58.2	32.64	10	11	10	0	1.07606e+07			P05165	Propionyl-CoA carboxylase alpha chain, mitochondrial OS=Homo sapiens OX=9606 GN=PCCA PE=1 SV=4	55	728	80	114.52	31	35	31	FALSE	0	1.07712e+08			P15924	Desmoplakin OS=Homo sapiens GN=DSP PE=1 SV=3	DSP	1832	12	2871	331.6	74.14	29	29	29	0	2.76036e+07
0.0625	0	-1	0	0	0			P68363	Tubulin alpha-1B chain OS=Homo sapiens GN=TUBA1B PE=1 SV=1	TUBA1B	10376	31	451	50.1	39.52	9	11	9	0	2.85202e+07			P11498	Pyruvate carboxylase, mitochondrial OS=Homo sapiens OX=9606 GN=PC PE=1 SV=2	36	1178	129.6	103.66	30	32	30	FALSE	0	5.88624e+07			P31689	DnaJ homolog subfamily A member 1 OS=Homo sapiens GN=DNAJA1 PE=1 SV=2	DNAJA1	3301	57	397	44.8	101.93	17	26	17	0	6.88617e+07
0.06667	0	0	0	0	0			Q02413	Desmoglein-1 OS=Homo sapiens GN=DSG1 PE=1 SV=2	DSG1	1828	10	1049	113.7	25.59	7	8	7	0	8.29061e+06			P27708	CAD protein OS=Homo sapiens OX=9606 GN=CAD PE=1 SV=3	20	2225	242.8	86.77	30	30	30	FALSE	0	3.72851e+07			P68371	Tubulin beta-4B chain OS=Homo sapiens GN=TUBB4B PE=1 SV=1	TUBB4B	10383	51	445	49.8	89.55	16	25	4	0	6.63714e+06
0.07083	0	0	0	0	0			P07437	Tubulin beta chain OS=Homo sapiens GN=TUBB PE=1 SV=2	TUBB	203068	18	444	49.6	21.96	7	7	7	0	1.23321e+07			Q92598	Heat shock protein 105 kDa OS=Homo sapiens OX=9606 GN=HSPH1 PE=1 SV=1	40	858	96.8	94.97	28	30	25	FALSE	3	8.07319e+07			P68363	Tubulin alpha-1B chain OS=Homo sapiens GN=TUBA1B PE=1 SV=1	TUBA1B	10376	42	451	50.1	76.62	12	22	11	1	8.531e+07
0.075	0	0	-1	0	0			Q9HCC0	Methylcrotonoyl-CoA carboxylase beta chain, mitochondrial OS=Homo sapiens GN=MCCC2 PE=1 SV=1	MCCC2	64087	15	563	61.3	19.24	6	6	6	0	4.05058e+06			P15924	Desmoplakin OS=Homo sapiens OX=9606 GN=DSP PE=1 SV=3	11	2871	331.6	92.81	26	29	26	FALSE	0	2.80573e+07			Q9H2C0	Gigaxonin OS=Homo sapiens GN=GAN PE=1 SV=1	GAN	8139	37	597	67.6	64.84	19	21	19	0	4.8226e+07
0.07916	0	0	-1	0	0			P14923	Junction plakoglobin OS=Homo sapiens GN=JUP PE=1 SV=3	JUP	3728	8	745	81.7	13.75	5	5	5	0	1.49606e+06			P34932	Heat shock 70 kDa protein 4 OS=Homo sapiens OX=9606 GN=HSPA4 PE=1 SV=4	47	840	94.3	96.7	26	29	23	FALSE	1	3.74385e+07			P38646	Stress-70 protein, mitochondrial OS=Homo sapiens GN=HSPA9 PE=1 SV=2	HSPA9	3313	29	679	73.6	54.16	15	17	14	0	2.87739e+07
0.08334	0	0	-1	0	0			P62987	Ubiquitin-60S ribosomal protein L40 OS=Homo sapiens GN=UBA52 PE=1 SV=2	UBA52	7311	27	128	14.7	16.05	3	5	3	0	51710765			P07437	Tubulin beta chain OS=Homo sapiens OX=9606 GN=TUBB PE=1 SV=2	50	444	49.6	97.36	16	27	4	FALSE	13	5.53265e+07			P62987	Ubiquitin-60S ribosomal protein L40 OS=Homo sapiens GN=UBA52 PE=1 SV=2	UBA52	7311	38	128	14.7	46.38	5	16	5	0	1.40695e+08
0.0875	0	0	-1	1	0			P11021	78 kDa glucose-regulated protein OS=Homo sapiens GN=HSPA5 PE=1 SV=2	HSPA5	3309	5	654	72.3	15.5	2	4	1	0				Q1MSJ5	Centrosome and spindle pole-associated protein 1 OS=Homo sapiens OX=9606 GN=CSPP1 PE=1 SV=4	29	1256	145.4	79.66	20	25	20	FALSE	0	2.21537e+07			P17987	T-complex protein 1 subunit alpha OS=Homo sapiens GN=TCP1 PE=1 SV=1	TCP1	6950	33	556	60.3	43.52	15	15	15	0	1.70058e+07
0.09166	0	0	-1	1	0			P10515	Dihydrolipoyllysine-residue acetyltransferase component of pyruvate dehydrogenase complex, mitochondrial OS=Homo sapiens GN=DLAT PE=1 SV=3	DLAT	1737	9	647	69	14.11	4	4	4	0	1.02349e+07			P68371	Tubulin beta-4B chain OS=Homo sapiens OX=9606 GN=TUBB4B PE=1 SV=1	40	445	49.8	85.24	14	25	2	FALSE	0	2.17102e+06			P48643	T-complex protein 1 subunit epsilon OS=Homo sapiens GN=CCT5 PE=1 SV=1	CCT5	22948	30	541	59.6	41.25	13	13	13	0	1.58231e+07
0.09584	0	-1	-1	1	0			Q6UWP8	Suprabasin OS=Homo sapiens GN=SBSN PE=1 SV=2	SBSN	374897	18	590	60.5	13.31	3	4	3	0	1.47782e+06			Q96RQ3	Methylcrotonoyl-CoA carboxylase subunit alpha, mitochondrial OS=Homo sapiens OX=9606 GN=MCCC1 PE=1 SV=3	43	725	80.4	76.13	22	23	22	FALSE	0	3.28974e+07			O14654	Insulin receptor substrate 4 OS=Homo sapiens GN=IRS4 PE=1 SV=1	IRS4	8471	17	1257	133.7	38.15	13	13	13	0	9.80629e+06
0.1	0	-1	0	1	0			P60709	Actin, cytoplasmic 1 OS=Homo sapiens GN=ACTB PE=1 SV=1	ACTB	60	11	375	41.7	13.92	4	4	4	0	5.88591e+06			O95757	Heat shock 70 kDa protein 4L OS=Homo sapiens OX=9606 GN=HSPA4L PE=1 SV=3	37	839	94.5	72.68	23	23	19	FALSE	0	2.26526e+07			Q8IW35	Centrosomal protein of 97 kDa OS=Homo sapiens GN=CEP97 PE=1 SV=1	CEP97	79598	19	865	96.9	43.2	12	13	12	0	13289384
0.10416	0	-1	0	1	0			P04406	Glyceraldehyde-3-phosphate dehydrogenase OS=Homo sapiens GN=GAPDH PE=1 SV=3	GAPDH	2597	12	335	36	8.59	3	3	3	0	3.01022e+06			P05166	Propionyl-CoA carboxylase beta chain, mitochondrial OS=Homo sapiens OX=9606 GN=PCCB PE=1 SV=3	56	539	58.2	75.04	22	23	22	FALSE	0	6.19429e+07			P50990	T-complex protein 1 subunit theta OS=Homo sapiens GN=CCT8 PE=1 SV=4	CCT8	10694	29	548	59.6	39.03	13	13	13	0	1.63151e+07
0.10834	0	-1	0	1	0			P07355	Annexin A2 OS=Homo sapiens GN=ANXA2 PE=1 SV=2	ANXA2	302	12	339	38.6	8.45	3	3	3	0	918657			F5H5D3	Tubulin alpha chain OS=Homo sapiens OX=9606 GN=TUBA1C PE=1 SV=1	35	519	57.7	70.04	14	21	2	FALSE	0	3.27043e+06			P08238	Heat shock protein HSP 90-beta OS=Homo sapiens GN=HSP90AB1 PE=1 SV=4	HSP90AB1	3326	19	724	83.2	35.27	12	12	7	4	2.18099e+07
0.1125	0	-1	0	1	0			P01040	Cystatin-A OS=Homo sapiens GN=CSTA PE=1 SV=1	CSTA	1475	38	98	11	9.11	3	3	3	0	4205588			P68363	Tubulin alpha-1B chain OS=Homo sapiens OX=9606 GN=TUBA1B PE=1 SV=1	46	451	50.1	77.88	15	21	3	FALSE	12	7.55061e+07			P11182	Lipoamide acyltransferase component of branched-chain alpha-keto acid dehydrogenase complex, mitochondrial OS=Homo sapiens GN=DBT PE=1 SV=3	DBT	1629	21	482	53.5	37.28	8	12	8	0	25321562
0.11667	0	-1	0	1	0			Q08554	Desmocollin-1 OS=Homo sapiens GN=DSC1 PE=1 SV=2	DSC1	1823	4	894	99.9	10.58	3	3	3	0	6598131			P14923	Junction plakoglobin OS=Homo sapiens OX=9606 GN=JUP PE=1 SV=3	30	745	81.7	56.18	17	19	17	FALSE	0	1.90774e+07			P68104	Elongation factor 1-alpha 1 OS=Homo sapiens GN=EEF1A1 PE=1 SV=1	EEF1A1	1915	22	462	50.1	38.79	8	11	8	0	3.81575e+07
0.12084	0	0	0	1	1			A6NIH7	Protein unc-119 homolog B OS=Homo sapiens GN=UNC119B PE=1 SV=1	UNC119B	84747	15	251	28.1	9.17	3	3	3	0	5.01429e+06			Q16531	DNA damage-binding protein 1 OS=Homo sapiens OX=9606 GN=DDB1 PE=1 SV=1	25	1140	126.9	56.47	18	18	18	FALSE	0	2.33443e+07			O60884	DnaJ homolog subfamily A member 2 OS=Homo sapiens GN=DNAJA2 PE=1 SV=1	DNAJA2	10294	29	412	45.7	35.76	10	11	10	0	47006535
0.125	-1	0	0	1	1			P31944	Caspase-14 OS=Homo sapiens GN=CASP14 PE=1 SV=2	CASP14	23581	13	242	27.7	8.39	3	3	3	0	2.47652e+06			P52272	Heterogeneous nuclear ribonucleoprotein M OS=Homo sapiens OX=9606 GN=HNRNPM PE=1 SV=3	29	730	77.5	48.87	17	18	17	FALSE	0	2.2567e+07			Q2TAY7	WD40 repeat-containing protein SMU1 OS=Homo sapiens GN=SMU1 PE=1 SV=2	SMU1	55234	27	513	57.5	38.61	9	11	9	0	2.28527e+07
0.12917	-1	0	0	1	1			P52272	Heterogeneous nuclear ribonucleoprotein M OS=Homo sapiens GN=HNRNPM PE=1 SV=3	HNRNPM	4670	6	730	77.5	9.74	3	3	3	0	1.32489e+06			K7EKE6	Lon protease homolog, mitochondrial OS=Homo sapiens OX=9606 GN=LONP1 PE=1 SV=1	27	845	95.1	47.91	17	17	17	FALSE	0	1.72729e+07			O95831	Apoptosis-inducing factor 1, mitochondrial OS=Homo sapiens GN=AIFM1 PE=1 SV=1	AIFM1	9131	21	613	66.9	32.51	9	10	9	0	1.02689e+07
0.13334	-1	0	0	1	0			P27708	CAD protein OS=Homo sapiens GN=CAD PE=1 SV=3	CAD	790	1	2225	242.8	6.58	3	3	3	0	933558			A0A087WVQ6	Clathrin heavy chain OS=Homo sapiens OX=9606 GN=CLTC PE=1 SV=1	14	1679	191.9	53.09	17	17	17	FALSE	0	1.29756e+07			P49368	T-complex protein 1 subunit gamma OS=Homo sapiens GN=CCT3 PE=1 SV=4	CCT3	7203	21	545	60.5	27.45	9	10	9	0	1.42035e+07
0.1375	-1	0	0	1	0			P05141	ADP/ATP translocase 2 OS=Homo sapiens GN=SLC25A5 PE=1 SV=7	SLC25A5	292	11	298	32.8	7.31	3	3	3	0	3514321			Q9HCC0	Methylcrotonoyl-CoA carboxylase beta chain, mitochondrial OS=Homo sapiens OX=9606 GN=MCCC2 PE=1 SV=1	38	563	61.3	51.98	15	15	15	FALSE	0	2.93488e+07			P40227	T-complex protein 1 subunit zeta OS=Homo sapiens GN=CCT6A PE=1 SV=3	CCT6A	908	23	531	58	30.33	10	10	10	0	1.56258e+07
0.14167	-1	0	0	1	0			P22061	Protein-L-isoaspartate(D-aspartate) O-methyltransferase OS=Homo sapiens GN=PCMT1 PE=1 SV=4	PCMT1	5110	15	227	24.6	7.52	3	3	3	0	1.93289e+06			Q12769	Nuclear pore complex protein Nup160 OS=Homo sapiens OX=9606 GN=NUP160 PE=1 SV=3	15	1436	162	43.62	15	15	15	FALSE	0	9.17368e+06			P14923	Junction plakoglobin OS=Homo sapiens GN=JUP PE=1 SV=3	JUP	3728	12	745	81.7	23.74	8	9	8	0	5.24214e+06
0.14583	-1	0	0	1	0			Q96RQ3	Methylcrotonoyl-CoA carboxylase subunit alpha, mitochondrial OS=Homo sapiens GN=MCCC1 PE=1 SV=3	MCCC1	56922	8	725	80.4	13.73	3	3	3	0	1807587			J3QTR3	Ubiquitin-40S ribosomal protein S27a (Fragment) OS=Homo sapiens OX=9606 GN=RPS27A PE=1 SV=1	43	106	12.2	41.87	5	13	5	FALSE	0	8.16473e+07			P78371	T-complex protein 1 subunit beta OS=Homo sapiens GN=CCT2 PE=1 SV=4	CCT2	10576	25	535	57.5	32.31	9	9	9	0	7.06202e+06
0.15	-1	0	0	1	0			P25311	Zinc-alpha-2-glycoprotein OS=Homo sapiens GN=AZGP1 PE=1 SV=2	AZGP1	563	16	298	34.2	9.36	3	3	3	0				Q8WWM7	Ataxin-2-like protein OS=Homo sapiens OX=9606 GN=ATXN2L PE=1 SV=2	17	1075	113.3	37.61	12	12	12	FALSE	0	9.67948e+06			Q92598	Heat shock protein 105 kDa OS=Homo sapiens GN=HSPH1 PE=1 SV=1	HSPH1	10808	13	858	96.8	28.45	8	9	8	0	5.17053e+06
0.15417	-1	0	0	1	0			P81605	Dermcidin OS=Homo sapiens GN=DCD PE=1 SV=2	DCD	117159	20	110	11.3	9.81	2	3	2	0	1.55202e+07			Q02413	Desmoglein-1 OS=Homo sapiens OX=9606 GN=DSG1 PE=1 SV=2	13	1049	113.7	38.42	9	12	9	FALSE	0	9.77156e+06			P07900	Heat shock protein HSP 90-alpha OS=Homo sapiens GN=HSP90AA1 PE=1 SV=5	HSP90AA1	3320	15	732	84.6	28.09	9	9	4	0	6.365e+06
0.15834	-1	0	0	1	0			O95159	Zinc finger protein-like 1 OS=Homo sapiens GN=ZFPL1 PE=1 SV=2	ZFPL1	7542	6	310	34.1	7.96	2	2	2	0				O95816	BAG family molecular chaperone regulator 2 OS=Homo sapiens OX=9606 GN=BAG2 PE=1 SV=1	45	211	23.8	28.81	10	10	10	FALSE	0	3.16711e+07			Q13123	Protein Red OS=Homo sapiens GN=IK PE=1 SV=3	IK	3550	21	557	65.6	23.53	8	8	8	0	1.0664e+07
0.1625	0	0	0	1	0			P38646	Stress-70 protein, mitochondrial OS=Homo sapiens GN=HSPA9 PE=1 SV=2	HSPA9	3313	3	679	73.6	4.61	2	2	1	0	2136616			P09622	Dihydrolipoyl dehydrogenase, mitochondrial OS=Homo sapiens OX=9606 GN=DLD PE=1 SV=2	21	509	54.1	27.12	8	9	8	FALSE	0	14920695			Q99832	T-complex protein 1 subunit eta OS=Homo sapiens GN=CCT7 PE=1 SV=2	CCT7	10574	20	543	59.3	25.12	8	8	8	0	1.20939e+07
0.16667	0	0	0	1	0			Q8WWM7	Ataxin-2-like protein OS=Homo sapiens GN=ATXN2L PE=1 SV=2	ATXN2L	11273	3	1075	113.3	8.13	2	2	2	0	376701			P07355	Annexin A2 OS=Homo sapiens OX=9606 GN=ANXA2 PE=1 SV=2	29	339	38.6	21.38	8	8	8	FALSE	0	5.01809e+06			P27708	CAD protein OS=Homo sapiens GN=CAD PE=1 SV=3	CAD	790	5	2225	242.8	21.95	8	8	8	0	3.80709e+06
0.17083	0	0	-1	1	0			P62805	Histone H4 OS=Homo sapiens GN=HIST1H4A PE=1 SV=2	HIST1H4A; HIST1H4F; HIST1H4D; HIST1H4J; HIST2H4A; HIST2H4B; HIST1H4H; HIST1H4C; HIST4H4; HIST1H4E; HIST1H4I; HIST1H4B; HIST1H4K; HIST1H4L	8359; 8361; 8360; 8363; 8370; 554313; 8365; 8364; 121504; 8367; 8294; 8366; 8362; 8368	21	103	11.4	4.89	2	2	2	0				A0A087WTG3	Cullin-3 OS=Homo sapiens OX=9606 GN=CUL3 PE=1 SV=1	6	342	39.1	23.3	1	8	1	FALSE	0	6.4777e+07			P50991	T-complex protein 1 subunit delta OS=Homo sapiens GN=CCT4 PE=1 SV=4	CCT4	10575	16	539	57.9	23.95	7	7	7	0	7.71882e+06
0.175	0	0	-1	1	0			Q96TA2	ATP-dependent zinc metalloprotease YME1L1 OS=Homo sapiens GN=YME1L1 PE=1 SV=2	YME1L1	10730	4	773	86.4	6.37	2	2	2	0	643844			F5H5P2	2-oxoisovalerate dehydrogenase subunit alpha OS=Homo sapiens OX=9606 PE=3 SV=1	20	479	54.2	21.78	7	8	7	FALSE	0	4.83563e+06			P81605	Dermcidin OS=Homo sapiens GN=DCD PE=1 SV=2	DCD	117159	23	110	11.3	22.36	3	7	3	0	35770382
0.17916	0	1	0	1	0			P06702	Protein S100-A9 OS=Homo sapiens GN=S100A9 PE=1 SV=1	S100A9	6280	25	114	13.2	5.81	2	2	2	0	4.28953e+06			O95831	Apoptosis-inducing factor 1, mitochondrial OS=Homo sapiens OX=9606 GN=AIFM1 PE=1 SV=1	19	613	66.9	22.27	8	8	8	FALSE	0	4.99379e+06			Q9UNE7	E3 ubiquitin-protein ligase CHIP OS=Homo sapiens GN=STUB1 PE=1 SV=2	STUB1	10273	19	303	34.8	15.92	6	6	6	0	1.75983e+06
0.18334	0	1	0	1	0			Q13257	Mitotic spindle assembly checkpoint protein MAD2A OS=Homo sapiens GN=MAD2L1 PE=1 SV=1	MAD2L1	4085	8	205	23.5	7.1	1	2	1	0	1.28499e+06			P08238	Heat shock protein HSP 90-beta OS=Homo sapiens OX=9606 GN=HSP90AB1 PE=1 SV=4	15	724	83.2	23.25	8	8	8	FALSE	0	4.72596e+06			Q9UBS4	DnaJ homolog subfamily B member 11 OS=Homo sapiens GN=DNAJB11 PE=1 SV=1	DNAJB11	51726	19	358	40.5	19.16	6	6	6	0	4.68855e+06
0.1875	0	1	-1	1	0			Q5T749	Keratinocyte proline-rich protein OS=Homo sapiens GN=KPRP PE=1 SV=1	KPRP	448834	3	579	64.1	4.11	2	2	2	0	4.71607e+06			H0Y8C6	Importin-5 (Fragment) OS=Homo sapiens OX=9606 GN=IPO5 PE=1 SV=1	9	1099	123.8	18.62	7	7	7	FALSE	0	3.77933e+06			P49721	Proteasome subunit beta type-2 OS=Homo sapiens GN=PSMB2 PE=1 SV=1	PSMB2	5690	22	201	22.8	13.66	4	5	4	0	6.74584e+06
0.19167	0	1	0	1	0			Q13724	Mannosyl-oligosaccharide glucosidase OS=Homo sapiens GN=MOGS PE=1 SV=5	MOGS	7841	1	837	91.9	2.96	1	1	1	0				P17987	T-complex protein 1 subunit alpha OS=Homo sapiens OX=9606 GN=TCP1 PE=1 SV=1	14	556	60.3	16.97	6	7	6	FALSE	0	1.54543e+06			P52272	Heterogeneous nuclear ribonucleoprotein M OS=Homo sapiens GN=HNRNPM PE=1 SV=3	HNRNPM	4670	8	730	77.5	14.41	5	5	5	0	2.85306e+06
0.19584	0	1	0	1	0			P04040	Catalase OS=Homo sapiens GN=CAT PE=1 SV=3	CAT	847	4	527	59.7	3.39	1	1	1	0				Q13867	Bleomycin hydrolase OS=Homo sapiens OX=9606 GN=BLMH PE=1 SV=1	19	455	52.5	19.92	6	6	6	FALSE	0	4.48753e+06			Q02413	Desmoglein-1 OS=Homo sapiens GN=DSG1 PE=1 SV=2	DSG1	1828	6	1049	113.7	11.63	4	4	4	0	2.33738e+06
0.2	0	1	0	1	0			Q16777	Histone H2A type 2-C OS=Homo sapiens GN=HIST2H2AC PE=1 SV=4	HIST2H2AC	8338	15	129	14	2.69	1	1	1	0				P50990	T-complex protein 1 subunit theta OS=Homo sapiens OX=9606 GN=CCT8 PE=1 SV=4	14	548	59.6	14.71	6	6	6	FALSE	0	2.32663e+06			P62258	14-3-3 protein epsilon OS=Homo sapiens GN=YWHAE PE=1 SV=1	YWHAE	7531	16	255	29.2	9.59	4	4	2	2	4.61715e+06
0.20417	0	1	0	1	0			P52434	DNA-directed RNA polymerases I, II, and III subunit RPABC3 OS=Homo sapiens GN=POLR2H PE=1 SV=4	POLR2H	5437	9	150	17.1	2.83	1	1	1	0				P06702	Protein S100-A9 OS=Homo sapiens OX=9606 GN=S100A9 PE=1 SV=1	45	114	13.2	17.15	5	6	5	FALSE	0	1.38344e+07			P52597	Heterogeneous nuclear ribonucleoprotein F OS=Homo sapiens GN=HNRNPF PE=1 SV=3	HNRNPF	3185	10	415	45.6	10.26	3	4	3	0
0.20833	0	0	0	1	0			Q9P035	Very-long-chain (3R)-3-hydroxyacyl-CoA dehydratase 3 OS=Homo sapiens GN=HACD3 PE=1 SV=2	PTPLAD1; HACD3	51495	6	362	43.1	2.76	1	1	1	0				Q9UNE7	E3 ubiquitin-protein ligase CHIP OS=Homo sapiens OX=9606 GN=STUB1 PE=1 SV=2	22	303	34.8	16	5	6	5	FALSE	0	3.0827e+06			Q15365	Poly(rC)-binding protein 1 OS=Homo sapiens GN=PCBP1 PE=1 SV=2	PCBP1	5093	15	356	37.5	10.32	4	4	4	0	1.1138e+06
0.2125	0	0	0	1	0			P01857	Immunoglobulin heavy constant gamma 1 OS=Homo sapiens GN=IGHG1 PE=1 SV=1	IGHG1	3500	4	330	36.1	2.55	1	1	1	0				O95373	Importin-7 OS=Homo sapiens OX=9606 GN=IPO7 PE=1 SV=1	8	1038	119.4	16.41	6	6	6	FALSE	0	1.68654e+06			P60709	Actin, cytoplasmic 1 OS=Homo sapiens GN=ACTB PE=1 SV=1	ACTB	60	13	375	41.7	11.23	4	4	4	0	5.11223e+06
0.21667	0	0	0	1	0			Q01469	Fatty acid-binding protein, epidermal OS=Homo sapiens GN=FABP5 PE=1 SV=3	FABP5	2171	7	135	15.2	2.09	1	1	1	0	638845			P29508	Serpin B3 OS=Homo sapiens OX=9606 GN=SERPINB3 PE=1 SV=2	21	390	44.5	15.32	6	6	6	FALSE	0	3.44418e+06			O95816	BAG family molecular chaperone regulator 2 OS=Homo sapiens GN=BAG2 PE=1 SV=1	BAG2	9532	22	211	23.8	10.76	4	4	4	0	5.59507e+06
0.22084	0	0	0	1	0			P07900	Heat shock protein HSP 90-alpha OS=Homo sapiens GN=HSP90AA1 PE=1 SV=5	HSP90AA1	3320	1	732	84.6	2.3	1	1	1	0				Q9BW27	Nuclear pore complex protein Nup85 OS=Homo sapiens OX=9606 GN=NUP85 PE=1 SV=1	11	656	75	17.52	5	5	5	FALSE	0	7.29175e+06			Q3ZCQ8	Mitochondrial import inner membrane translocase subunit TIM50 OS=Homo sapiens GN=TIMM50 PE=1 SV=2	TIMM50	92609	12	353	39.6	12.13	3	4	3	0	1.31518e+06
0.225	0	0	0	1	0			P62328	Thymosin beta-4 OS=Homo sapiens GN=TMSB4X PE=1 SV=2	TMSB4X	7114	30	44	5.1	2.18	1	1	1	0				Q02809	Procollagen-lysine,2-oxoglutarate 5-dioxygenase 1 OS=Homo sapiens OX=9606 GN=PLOD1 PE=1 SV=2	9	727	83.5	13.16	5	5	5	FALSE	0	1.2905e+06			P06702	Protein S100-A9 OS=Homo sapiens GN=S100A9 PE=1 SV=1	S100A9	6280	45	114	13.2	13.35	4	4	4	0	5.74038e+06
0.22917	0	0	0	1	0			Q13867	Bleomycin hydrolase OS=Homo sapiens GN=BLMH PE=1 SV=1	BLMH	642	2	455	52.5	2.13	1	1	1	0				Q9NZL4	Hsp70-binding protein 1 OS=Homo sapiens OX=9606 GN=HSPBP1 PE=1 SV=2	17	359	39.3	12.07	5	5	5	FALSE	0	4.66983e+06			P52948	Nuclear pore complex protein Nup98-Nup96 OS=Homo sapiens GN=NUP98 PE=1 SV=4	NUP98	4928	2	1817	197.5	10.84	4	4	4	0	2572372
[truncated: 7,145 more rows]

## Sheet: ED Figure 4
ED Figure 4B: ARMC9 FL intensity						ED Figure 4B: ARMC9 delta CC intensity
Bin Center	GFP	EB3	ARMC9 FL			Bin Center	GFP	EB3	ARMC9 delta H
1100	5.43036e-05	0	2.00475e-05			900	0	0	3.60933e-05
[truncated: 363 more rows]

[truncated: 1 more sheets: ED Figure 6]
